# Supplementary material for: Proteomic Analysis of Methanococcus voltae Grown in the Presence of Mineral and Nonmineral Sources of Iron and Sulfur
Source: Microbiol Spectr. 2022 Jul 25;10(4):e01893-22. doi: 10.1128/spectrum.01893-22 (PMC9431491; doi:10.1128/spectrum.01893-22)
Supplement: Supplemental file 1 — Supplemental material. Download spectrum.01893-22-s0001.xlsx, XLSX file, 0.6 MB [file spectrum.01893-22-s0001.xlsx]

## Sheet: All detected proteins
Gene Name	Accession #	Protein Name	Species
map	D7DQK6	Methionine aminopeptidase OS	Methanococcus voltae (strain ATCC BAA-1334 / A3) OX
Mvol_0815	D7DTL4	FIST domain-containing protein OS	Methanococcus voltae (strain ATCC BAA-1334 / A3) OX
Mvol_0278	D7DS28	Alpha-L-glutamate ligase, RimK family OS	Methanococcus voltae (strain ATCC BAA-1334 / A3) OX
Mvol_1263	D7DUW0	CoB--CoM heterodisulfide reductase iron-sulfur subunit A OS	Methanococcus voltae (strain ATCC BAA-1334 / A3) OX
pgk2	D7DQL8	2-phosphoglycerate kinase OS	Methanococcus voltae (strain ATCC BAA-1334 / A3) OX
Mvol_0721	D7DTC0	AMP-dependent synthetase and ligase OS	Methanococcus voltae (strain ATCC BAA-1334 / A3) OX
Mvol_0437	D7DSI7	Radical SAM domain protein OS	Methanococcus voltae (strain ATCC BAA-1334 / A3) OX
Mvol_0731	D7DTD0	Uncharacterized protein OS	Methanococcus voltae (strain ATCC BAA-1334 / A3) OX
Mvol_1179	D7DUM6	Thermosome OS	Methanococcus voltae (strain ATCC BAA-1334 / A3) OX
rpl3	D7DUF9	50S ribosomal protein L3 OS	Methanococcus voltae (strain ATCC BAA-1334 / A3) OX
Mvol_1095	D7DUE2	Peptidase U62 modulator of DNA gyrase OS	Methanococcus voltae (strain ATCC BAA-1334 / A3) OX
Mvol_1007	D7DU54	UPF0305 protein Mvol_1007 OS	Methanococcus voltae (strain ATCC BAA-1334 / A3) OX
Mvol_0227	D7DRX7	Nucleotide sugar dehydrogenase OS	Methanococcus voltae (strain ATCC BAA-1334 / A3) OX
rnj	D7DV83	Ribonuclease J OS	Methanococcus voltae (strain ATCC BAA-1334 / A3) OX
Mvol_0788	D7DTI7	Dihydroorotase, multifunctional complex type OS	Methanococcus voltae (strain ATCC BAA-1334 / A3) OX
Mvol_0264	D7DS14	Phage shock protein C, PspC OS	Methanococcus voltae (strain ATCC BAA-1334 / A3) OX
Mvol_0568	D7DSW7	Uncharacterized protein OS	Methanococcus voltae (strain ATCC BAA-1334 / A3) OX
Mvol_1289	D7DUY6	Flagellin OS	Methanococcus voltae (strain ATCC BAA-1334 / A3) OX
argB	D7DV65	Acetylglutamate kinase OS	Methanococcus voltae (strain ATCC BAA-1334 / A3) OX
cofC	D7DQP1	Phosphoenolpyruvate guanylyltransferase OS	Methanococcus voltae (strain ATCC BAA-1334 / A3) OX
lig	D7DRU5	DNA ligase OS	Methanococcus voltae (strain ATCC BAA-1334 / A3) OX
Mvol_0985	D7DU32	MEMO1 family protein Mvol_0985 OS	Methanococcus voltae (strain ATCC BAA-1334 / A3) OX
Mvol_1327	D7DV23	Fe-S cluster domain protein OS	Methanococcus voltae (strain ATCC BAA-1334 / A3) OX
Mvol_1226	D7DUS3	DNA topoisomerase type IA zn finger domain protein OS	Methanococcus voltae (strain ATCC BAA-1334 / A3) OX
Mvol_0577	D7DSX6	Glutamine amidotransferase of anthranilate synthase OS	Methanococcus voltae (strain ATCC BAA-1334 / A3) OX
argS	D7DU46	Arginine--tRNA ligase OS	Methanococcus voltae (strain ATCC BAA-1334 / A3) OX
rpoA2	D7DU73	DNA-directed RNA polymerase subunit A'' OS	Methanococcus voltae (strain ATCC BAA-1334 / A3) OX
atpA	D7DRU1	V-type ATP synthase alpha chain OS	Methanococcus voltae (strain ATCC BAA-1334 / A3) OX
Mvol_1002	D7DU49	Hydrogenase maturation protease HycI OS	Methanococcus voltae (strain ATCC BAA-1334 / A3) OX
Mvol_0823	D7DTM2	Uncharacterized protein OS	Methanococcus voltae (strain ATCC BAA-1334 / A3) OX
Mvol_0209	D7DRV9	Transketolase central region OS	Methanococcus voltae (strain ATCC BAA-1334 / A3) OX
fbp	D7DUP4	Fructose-1,6-bisphosphate aldolase/phosphatase OS	Methanococcus voltae (strain ATCC BAA-1334 / A3) OX
dapB	D7DTZ2	4-hydroxy-tetrahydrodipicolinate reductase OS	Methanococcus voltae (strain ATCC BAA-1334 / A3) OX
Mvol_0210	D7DRW0	LOR/SDH bifunctional protein conserved domain protein OS	Methanococcus voltae (strain ATCC BAA-1334 / A3) OX
apgM	D7DQL1	2,3-bisphosphoglycerate-independent phosphoglycerate mutase OS	Methanococcus voltae (strain ATCC BAA-1334 / A3) OX
hemL	D7DQJ2	Glutamate-1-semialdehyde 2,1-aminomutase OS	Methanococcus voltae (strain ATCC BAA-1334 / A3) OX
ef1b	D7DUA8	Elongation factor 1-beta OS	Methanococcus voltae (strain ATCC BAA-1334 / A3) OX
tuf	D7DU67	Elongation factor 1-alpha OS	Methanococcus voltae (strain ATCC BAA-1334 / A3) OX
Mvol_0989	D7DU36	Coenzyme F420 hydrogenase, subunit gamma OS	Methanococcus voltae (strain ATCC BAA-1334 / A3) OX
Mvol_0819	D7DTL8	Formate dehydrogenase, alpha subunit OS	Methanococcus voltae (strain ATCC BAA-1334 / A3) OX
Mvol_0399	D7DSE9	Ornithine carbamoyltransferase OS	Methanococcus voltae (strain ATCC BAA-1334 / A3) OX
thiL	D7DRS5	Thiamine-monophosphate kinase OS	Methanococcus voltae (strain ATCC BAA-1334 / A3) OX
Mvol_1089	D7DUD6	S_layer_C domain-containing protein OS	Methanococcus voltae (strain ATCC BAA-1334 / A3) OX
Mvol_0814	D7DTL3	ABC-type nitrate/sulfonate/bicarbonate transport system, periplasmic components OS	Methanococcus voltae (strain ATCC BAA-1334 / A3) OX
Mvol_1692	D7DR70	Aminotransferase class V OS	Methanococcus voltae (strain ATCC BAA-1334 / A3) OX
mer	D7DV70	5,10-methylenetetrahydromethanopterin reductase OS	Methanococcus voltae (strain ATCC BAA-1334 / A3) OX
fni	D7DV84	Isopentenyl-diphosphate delta-isomerase OS	Methanococcus voltae (strain ATCC BAA-1334 / A3) OX
Mvol_0027	D7DRC7	Radical SAM domain protein OS	Methanococcus voltae (strain ATCC BAA-1334 / A3) OX
rpl1	D7DR75	50S ribosomal protein L1 OS	Methanococcus voltae (strain ATCC BAA-1334 / A3) OX
nadE	D7DRE6	NH(3)-dependent NAD(+) synthetase OS	Methanococcus voltae (strain ATCC BAA-1334 / A3) OX
rpl4	D7DUG0	50S ribosomal protein L4 OS	Methanococcus voltae (strain ATCC BAA-1334 / A3) OX
mat	D7DUV2	S-adenosylmethionine synthase OS	Methanococcus voltae (strain ATCC BAA-1334 / A3) OX
Mvol_0273	D7DS23	Acetolactate synthase OS	Methanococcus voltae (strain ATCC BAA-1334 / A3) OX
Mvol_0346	D7DS96	Putative signal transduction protein with CBS domains OS	Methanococcus voltae (strain ATCC BAA-1334 / A3) OX
Mvol_0951	D7DTZ8	Methyl-accepting chemotaxis sensory transducer OS	Methanococcus voltae (strain ATCC BAA-1334 / A3) OX
Mvol_0736	D7DTD5	Rubrerythrin OS	Methanococcus voltae (strain ATCC BAA-1334 / A3) OX
hmd	D7DV45	5,10-methenyltetrahydromethanopterin hydrogenase OS	Methanococcus voltae (strain ATCC BAA-1334 / A3) OX
Mvol_1269	D7DUW6	Formylmethanofuran dehydrogenase subunit B OS	Methanococcus voltae (strain ATCC BAA-1334 / A3) OX
Mvol_0029	D7DRC9	Beta-lactamase domain protein OS	Methanococcus voltae (strain ATCC BAA-1334 / A3) OX
Mvol_0338	D7DS88	S-layer domain-like protein OS	Methanococcus voltae (strain ATCC BAA-1334 / A3) OX
Mvol_0820	D7DTL9	Carbonic anhydrase OS	Methanococcus voltae (strain ATCC BAA-1334 / A3) OX
cofH	D7DV71	5-amino-6-(D-ribitylamino)uracil--L-tyrosine 4-hydroxyphenyl transferase OS	Methanococcus voltae (strain ATCC BAA-1334 / A3) OX
Mvol_1430	D7DQF9	Glutamate synthase alpha subunit domain protein OS	Methanococcus voltae (strain ATCC BAA-1334 / A3) OX
Mvol_1194	D7DUP1	CoA-binding domain protein OS	Methanococcus voltae (strain ATCC BAA-1334 / A3) OX
Mvol_0929	D7DTX6	Glutamine--scyllo-inositol transaminase OS	Methanococcus voltae (strain ATCC BAA-1334 / A3) OX
Mvol_1566	D7DQU4	CRM domain-containing protein OS	Methanococcus voltae (strain ATCC BAA-1334 / A3) OX
asd	D7DU25	Aspartate-semialdehyde dehydrogenase OS	Methanococcus voltae (strain ATCC BAA-1334 / A3) OX
Mvol_0988	D7DU35	Coenzyme F420 hydrogenase, subunit beta OS	Methanococcus voltae (strain ATCC BAA-1334 / A3) OX
rpl12	D7DR73	50S ribosomal protein L12 OS	Methanococcus voltae (strain ATCC BAA-1334 / A3) OX
Mvol_1431	D7DQG0	Archaeal glutamate synthase [NADPH] OS	Methanococcus voltae (strain ATCC BAA-1334 / A3) OX
Mvol_1420	D7DQE9	Uncharacterized protein OS	Methanococcus voltae (strain ATCC BAA-1334 / A3) OX
Mvol_0813	D7DTL2	Transcriptional regulator, MarR family OS	Methanococcus voltae (strain ATCC BAA-1334 / A3) OX
surE	D7DRR6	5'-nucleotidase SurE OS	Methanococcus voltae (strain ATCC BAA-1334 / A3) OX
Mvol_1124	D7DUH1	Methyl-coenzyme M reductase subunit beta OS	Methanococcus voltae (strain ATCC BAA-1334 / A3) OX
ribH	D7DV77	6,7-dimethyl-8-ribityllumazine synthase OS	Methanococcus voltae (strain ATCC BAA-1334 / A3) OX
Mvol_0660	D7DT59	NADH dehydrogenase (Ubiquinone) OS	Methanococcus voltae (strain ATCC BAA-1334 / A3) OX
Mvol_0390	D7DSE0	Cellulase OS	Methanococcus voltae (strain ATCC BAA-1334 / A3) OX
Mvol_0991	D7DU38	Coenzyme F420 hydrogenase, subunit alpha OS	Methanococcus voltae (strain ATCC BAA-1334 / A3) OX
argG	D7DQG4	Argininosuccinate synthase OS	Methanococcus voltae (strain ATCC BAA-1334 / A3) OX
Mvol_0877	D7DTS6	4Fe-4S ferredoxin iron-sulfur binding domain protein OS	Methanococcus voltae (strain ATCC BAA-1334 / A3) OX
Mvol_1072	D7DUB9	4Fe-4S ferredoxin iron-sulfur binding domain protein OS	Methanococcus voltae (strain ATCC BAA-1334 / A3) OX
atpC	D7DRT9	V-type ATP synthase subunit C OS	Methanococcus voltae (strain ATCC BAA-1334 / A3) OX
Mvol_1712	D7DR90	Precorrin-2 C20-methyltransferase OS	Methanococcus voltae (strain ATCC BAA-1334 / A3) OX
adkA	D7DTV1	Adenylate kinase OS	Methanococcus voltae (strain ATCC BAA-1334 / A3) OX
Mvol_1074	D7DUC1	Thiamine pyrophosphate protein domain protein TPP-binding protein OS	Methanococcus voltae (strain ATCC BAA-1334 / A3) OX
gap	D7DUQ8	Glyceraldehyde-3-phosphate dehydrogenase OS	Methanococcus voltae (strain ATCC BAA-1334 / A3) OX
Mvol_1128	D7DUH5	Methyl-coenzyme M reductase subunit alpha OS	Methanococcus voltae (strain ATCC BAA-1334 / A3) OX
Mvol_0770	D7DTG9	Uncharacterized protein OS	Methanococcus voltae (strain ATCC BAA-1334 / A3) OX
Mvol_0862	D7DTR1	Aspartokinase OS	Methanococcus voltae (strain ATCC BAA-1334 / A3) OX
hpt	HPRT_M	ypoxanthine/guanine phosphoribosyltransferase OS	Methanococcus voltae (strain ATCC BAA-1334 / A3) OX
rpl18	D7DU91	50S ribosomal protein L18 OS	Methanococcus voltae (strain ATCC BAA-1334 / A3) OX
guaB	D7DV30	Inosine-5'-monophosphate dehydrogenase OS	Methanococcus voltae (strain ATCC BAA-1334 / A3) OX
Mvol_0206	D7DRV6	Phosphoenolpyruvate synthase OS	Methanococcus voltae (strain ATCC BAA-1334 / A3) OX
Mvol_1265	D7DUW2	NADH ubiquinone oxidoreductase 20 kDa subunit OS	Methanococcus voltae (strain ATCC BAA-1334 / A3) OX
spt5	D7DQL2	Transcription elongation factor Spt5 OS	Methanococcus voltae (strain ATCC BAA-1334 / A3) OX
Mvol_1553	D7DQT1	Arsenite-activated ATPase ArsA OS	Methanococcus voltae (strain ATCC BAA-1334 / A3) OX
Mvol_1666	D7DR44	Xaa-Pro aminopeptidase OS	Methanococcus voltae (strain ATCC BAA-1334 / A3) OX
rps5	D7DU90	30S ribosomal protein S5 OS	Methanococcus voltae (strain ATCC BAA-1334 / A3) OX
eif2b	D7DV62	Translation initiation factor 2 subunit beta OS	Methanococcus voltae (strain ATCC BAA-1334 / A3) OX
Mvol_0281	D7DS31	Uncharacterized protein OS	Methanococcus voltae (strain ATCC BAA-1334 / A3) OX
Mvol_0830	D7DTM9	Glutamine synthetase OS	Methanococcus voltae (strain ATCC BAA-1334 / A3) OX
rpl30	D7DU89	50S ribosomal protein L30 OS	Methanococcus voltae (strain ATCC BAA-1334 / A3) OX
Mvol_0775	D7DTH4	Desulfoferrodoxin ferrous iron-binding region OS	Methanococcus voltae (strain ATCC BAA-1334 / A3) OX
Mvol_0651	D7DT50	O-phospho-L-seryl-tRNA:Cys-tRNA synthase OS	Methanococcus voltae (strain ATCC BAA-1334 / A3) OX
Mvol_1378	D7DV74	Uncharacterized protein OS	Methanococcus voltae (strain ATCC BAA-1334 / A3) OX
Mvol_1382	D7DV78	Uncharacterized protein OS	Methanococcus voltae (strain ATCC BAA-1334 / A3) OX
Mvol_0942	D7DTY9	S-inosyl-L-homocysteine hydrolase OS	Methanococcus voltae (strain ATCC BAA-1334 / A3) OX
Mvol_0602	D7DT01	Indolepyruvate oxidoreductase subunit IorA OS	Methanococcus voltae (strain ATCC BAA-1334 / A3) OX
Mvol_1460	D7DQI8	Inorganic diphosphatase OS	Methanococcus voltae (strain ATCC BAA-1334 / A3) OX
rpl14e	D7DT62	50S ribosomal protein L14e OS	Methanococcus voltae (strain ATCC BAA-1334 / A3) OX
mtd	D7DR53	F420-dependent methylenetetrahydromethanopterin dehydrogenase OS	Methanococcus voltae (strain ATCC BAA-1334 / A3) OX
trpE	D7DSX7	Anthranilate synthase component 1 OS	Methanococcus voltae (strain ATCC BAA-1334 / A3) OX
rpl2	D7DUG2	50S ribosomal protein L2 OS	Methanococcus voltae (strain ATCC BAA-1334 / A3) OX
Mvol_1266	D7DUW3	Nickel-dependent hydrogenase large subunit OS	Methanococcus voltae (strain ATCC BAA-1334 / A3) OX
prs	D7DR21	Ribose-phosphate pyrophosphokinase OS	Methanococcus voltae (strain ATCC BAA-1334 / A3) OX
Mvol_0722	D7DTC1	Transcriptional regulator, XRE family OS	Methanococcus voltae (strain ATCC BAA-1334 / A3) OX
ilvD	D7DR89	Dihydroxy-acid dehydratase OS	Methanococcus voltae (strain ATCC BAA-1334 / A3) OX
Mvol_1233	D7DUT0	DsrE family protein OS	Methanococcus voltae (strain ATCC BAA-1334 / A3) OX
pyrB	D7DV01	Aspartate carbamoyltransferase OS	Methanococcus voltae (strain ATCC BAA-1334 / A3) OX
Mvol_1075	D7DUC2	Pyruvate flavodoxin/ferredoxin oxidoreductase domain protein OS	Methanococcus voltae (strain ATCC BAA-1334 / A3) OX
rps4	D7DRW5	30S ribosomal protein S4 OS	Methanococcus voltae (strain ATCC BAA-1334 / A3) OX
Mvol_1721	D7DR99	Acetyl-CoA carboxylase, biotin carboxylase OS	Methanococcus voltae (strain ATCC BAA-1334 / A3) OX
aroA'	D7DSB5	2-amino-3,7-dideoxy-D-threo-hept-6-ulosonate synthase OS	Methanococcus voltae (strain ATCC BAA-1334 / A3) OX
Mvol_0618	D7DT17	Xylose isomerase domain protein TIM barrel OS	Methanococcus voltae (strain ATCC BAA-1334 / A3) OX
purQ	D7DS37	Phosphoribosylformylglycinamidine synthase subunit PurQ OS	Methanococcus voltae (strain ATCC BAA-1334 / A3) OX
Mvol_0925	D7DTX2	PRC-barrel domain protein OS	Methanococcus voltae (strain ATCC BAA-1334 / A3) OX
trmY	D7DTZ3	tRNA (pseudouridine(54)-N(1))-methyltransferase OS	Methanococcus voltae (strain ATCC BAA-1334 / A3) OX
Mvol_0185	D7DRT5	ATP synthase H subunit OS	Methanococcus voltae (strain ATCC BAA-1334 / A3) OX
mtrA	D7DUI1	Tetrahydromethanopterin S-methyltransferase subunit A OS	Methanococcus voltae (strain ATCC BAA-1334 / A3) OX
mch	D7DSC8	Methenyltetrahydromethanopterin cyclohydrolase OS	Methanococcus voltae (strain ATCC BAA-1334 / A3) OX
Mvol_0783	D7DTI2	Beta-lactamase domain protein OS	Methanococcus voltae (strain ATCC BAA-1334 / A3) OX
rpl10e	D7DS36	50S ribosomal protein L10e OS	Methanococcus voltae (strain ATCC BAA-1334 / A3) OX
Mvol_0354	D7DSA4	Uncharacterized protein OS	Methanococcus voltae (strain ATCC BAA-1334 / A3) OX
Mvol_0782	D7DTI1	CutA1 divalent ion tolerance protein OS	Methanococcus voltae (strain ATCC BAA-1334 / A3) OX
purA	D7DQL7	Adenylosuccinate synthetase OS	Methanococcus voltae (strain ATCC BAA-1334 / A3) OX
rps17	D7DUA1	30S ribosomal protein S17 OS	Methanococcus voltae (strain ATCC BAA-1334 / A3) OX
Mvol_0643	D7DT42	Uroporphyrin-III C-methyltransferase OS	Methanococcus voltae (strain ATCC BAA-1334 / A3) OX
Mvol_1338	D7DV34	Putative signal transduction protein with CBS domains OS	Methanococcus voltae (strain ATCC BAA-1334 / A3) OX
rpl5	D7DU97	50S ribosomal protein L5 OS	Methanococcus voltae (strain ATCC BAA-1334 / A3) OX
lysS	D7DRW3	Lysine--tRNA ligase OS	Methanococcus voltae (strain ATCC BAA-1334 / A3) OX
rpl6	D7DU94	50S ribosomal protein L6 OS	Methanococcus voltae (strain ATCC BAA-1334 / A3) OX
Mvol_0719	D7DTB8	Pyruvate flavodoxin/ferredoxin oxidoreductase domain protein OS	Methanococcus voltae (strain ATCC BAA-1334 / A3) OX
lysA	D7DS01	Diaminopimelate decarboxylase OS	Methanococcus voltae (strain ATCC BAA-1334 / A3) OX
Mvol_1669	D7DR47	S-layer protein OS	Methanococcus voltae (strain ATCC BAA-1334 / A3) OX
Mvol_1280	D7DUX7	UPF0179 protein Mvol_1280 OS	Methanococcus voltae (strain ATCC BAA-1334 / A3) OX
rpl11	D7DQL6	50S ribosomal protein L11 OS	Methanococcus voltae (strain ATCC BAA-1334 / A3) OX
purD	D7DR41	Phosphoribosylamine--glycine ligase OS	Methanococcus voltae (strain ATCC BAA-1334 / A3) OX
rpl7ae	D7DSE3	50S ribosomal protein L7Ae OS	Methanococcus voltae (strain ATCC BAA-1334 / A3) OX
mtrB	D7DUH9	Tetrahydromethanopterin S-methyltransferase subunit B OS	Methanococcus voltae (strain ATCC BAA-1334 / A3) OX
ilvC	D7DTJ7	Ketol-acid reductoisomerase (NADP(+)) OS	Methanococcus voltae (strain ATCC BAA-1334 / A3) OX
Mvol_1684	D7DR62	TsaA-like domain-containing protein OS	Methanococcus voltae (strain ATCC BAA-1334 / A3) OX
trpB	D7DSX4	Tryptophan synthase beta chain OS	Methanococcus voltae (strain ATCC BAA-1334 / A3) OX
proS	D7DTC8	Proline--tRNA ligase OS	Methanococcus voltae (strain ATCC BAA-1334 / A3) OX
Mvol_0718	D7DTB7	Pyruvate/ketoisovalerate oxidoreductase OS	Methanococcus voltae (strain ATCC BAA-1334 / A3) OX
hisC	D7DRW2	Histidinol-phosphate aminotransferase OS	Methanococcus voltae (strain ATCC BAA-1334 / A3) OX
tpiA	D7DSB6	Triosephosphate isomerase OS	Methanococcus voltae (strain ATCC BAA-1334 / A3) OX
Mvol_0764	D7DTG3	UspA domain protein OS	Methanococcus voltae (strain ATCC BAA-1334 / A3) OX
Mvol_0818	D7DTL7	Coenzyme F420 hydrogenase/dehydrogenase beta subunit domain protein OS	Methanococcus voltae (strain ATCC BAA-1334 / A3) OX
Mvol_1493	D7DQM1	Methyl-accepting chemotaxis sensory transducer OS	Methanococcus voltae (strain ATCC BAA-1334 / A3) OX
Mvol_1343	D7DV39	AIR synthase related protein domain protein OS	Methanococcus voltae (strain ATCC BAA-1334 / A3) OX
rpl24e	D7DSE5	50S ribosomal protein L24e OS	Methanococcus voltae (strain ATCC BAA-1334 / A3) OX
radA	D7DTP4	DNA repair and recombination protein RadA OS	Methanococcus voltae (strain ATCC BAA-1334 / A3) OX
ndk	D7DV57	Nucleoside diphosphate kinase OS	Methanococcus voltae (strain ATCC BAA-1334 / A3) OX
Mvol_0410	D7DSG0	Uncharacterized protein OS	Methanococcus voltae (strain ATCC BAA-1334 / A3) OX
Mvol_1035	D7DU82	UPF0210 protein Mvol_1035 OS	Methanococcus voltae (strain ATCC BAA-1334 / A3) OX
fusA	D7DU68	Elongation factor 2 OS	Methanococcus voltae (strain ATCC BAA-1334 / A3) OX
Mvol_0794	D7DTJ3	CoB/CoM heterodisulfide reductase, subunit B OS	Methanococcus voltae (strain ATCC BAA-1334 / A3) OX
guaAA	D7DQK5	GMP synthase [glutamine-hydrolyzing] subunit A OS	Methanococcus voltae (strain ATCC BAA-1334 / A3) OX
rpl15	D7DU88	50S ribosomal protein L15 OS	Methanococcus voltae (strain ATCC BAA-1334 / A3) OX
Mvol_0417	D7DSG7	Alkylhydroperoxidase like protein, AhpD family OS	Methanococcus voltae (strain ATCC BAA-1334 / A3) OX
Mvol_1028	D7DU75	DNA-directed RNA polymerase subunit beta OS	Methanococcus voltae (strain ATCC BAA-1334 / A3) OX
Mvol_1127	D7DUH4	Methyl-coenzyme M reductase subunit gamma OS	Methanococcus voltae (strain ATCC BAA-1334 / A3) OX
Mvol_0638	D7DT37	Heat shock protein Hsp20 OS	Methanococcus voltae (strain ATCC BAA-1334 / A3) OX
Mvol_1234	D7DUT1	SirA family protein OS	Methanococcus voltae (strain ATCC BAA-1334 / A3) OX
Mvol_0927	D7DTX4	Putative signal transduction protein with CBS domains OS	Methanococcus voltae (strain ATCC BAA-1334 / A3) OX
thi4	D7DTD7	Thiamine thiazole synthase OS	Methanococcus voltae (strain ATCC BAA-1334 / A3) OX
pyrE	D7DUD7	Orotate phosphoribosyltransferase OS	Methanococcus voltae (strain ATCC BAA-1334 / A3) OX
Mvol_0893	D7DTU2	Small GTP-binding protein OS	Methanococcus voltae (strain ATCC BAA-1334 / A3) OX
atpB	D7DRU2	V-type ATP synthase beta chain OS	Methanococcus voltae (strain ATCC BAA-1334 / A3) OX
Mvol_0283	D7DS33	UPF0219 protein Mvol_0283 OS	Methanococcus voltae (strain ATCC BAA-1334 / A3) OX
Mvol_1661	D7DR39	Uroporphyrinogen-III synthase OS	Methanococcus voltae (strain ATCC BAA-1334 / A3) OX
psmA	D7DUQ7	Proteasome subunit alpha OS	Methanococcus voltae (strain ATCC BAA-1334 / A3) OX
dapF	D7DTY6	Diaminopimelate epimerase OS	Methanococcus voltae (strain ATCC BAA-1334 / A3) OX
Mvol_0742	D7DTE1	Formylmethanofuran dehydrogenase subunit C OS	Methanococcus voltae (strain ATCC BAA-1334 / A3) OX
ftsZ	D7DQL4	Cell division protein FtsZ OS	Methanococcus voltae (strain ATCC BAA-1334 / A3) OX
trpA	D7DSX3	Tryptophan synthase alpha chain OS	Methanococcus voltae (strain ATCC BAA-1334 / A3) OX
Mvol_0876	D7DTS5	4Fe-4S ferredoxin iron-sulfur binding domain protein OS	Methanococcus voltae (strain ATCC BAA-1334 / A3) OX
Mvol_0759	D7DTF8	Orotidine 5'-phosphate decarboxylase OS	Methanococcus voltae (strain ATCC BAA-1334 / A3) OX
Mvol_0874	D7DTS3	Formylmethanofuran dehydrogenase subunit A OS	Methanococcus voltae (strain ATCC BAA-1334 / A3) OX
pdaD	D7DUJ7	Pyruvoyl-dependent arginine decarboxylase OS	Methanococcus voltae (strain ATCC BAA-1334 / A3) OX
Mvol_1308	D7DV05	Extracellular solute-binding protein family 1 OS	Methanococcus voltae (strain ATCC BAA-1334 / A3) OX
Mvol_1010	D7DU57	Proteinase inhibitor I42, chagasin OS	Methanococcus voltae (strain ATCC BAA-1334 / A3) OX
Mvol_1013	D7DU60	Nucleic acid binding OB-fold tRNA/helicase-type OS	Methanococcus voltae (strain ATCC BAA-1334 / A3) OX
Mvol_1404	D7DVA0	Pyruvate flavodoxin/ferredoxin oxidoreductase domain protein OS	Methanococcus voltae (strain ATCC BAA-1334 / A3) OX
Mvol_0808	D7DTK7	CoB/CoM heterodisulfide reductase, subunit B OS	Methanococcus voltae (strain ATCC BAA-1334 / A3) OX
metG	D7DR97	Methionine--tRNA ligase OS	Methanococcus voltae (strain ATCC BAA-1334 / A3) OX
purP	D7DS15	5-formaminoimidazole-4-carboxamide-1-(beta)-D-ribofuranosyl 5'-monophosphate synthetase OS	Methanococcus voltae (strain ATCC BAA-1334 / A3) OX
purC	D7DTT2	Phosphoribosylaminoimidazole-succinocarboxamide synthase OS	Methanococcus voltae (strain ATCC BAA-1334 / A3) OX
rpl18e	D7DRW8	50S ribosomal protein L18e OS	Methanococcus voltae (strain ATCC BAA-1334 / A3) OX
rpl13	D7DRW9	50S ribosomal protein L13 OS	Methanococcus voltae (strain ATCC BAA-1334 / A3) OX
cysS	D7DT10	Cysteine--tRNA ligase OS	Methanococcus voltae (strain ATCC BAA-1334 / A3) OX
argH	D7DQF2	Argininosuccinate lyase OS	Methanococcus voltae (strain ATCC BAA-1334 / A3) OX
Mvol_1642	D7DR20	Methanogenesis marker protein 7 OS	Methanococcus voltae (strain ATCC BAA-1334 / A3) OX
Mvol_1119	D7DUG6	Xylose isomerase domain protein TIM barrel OS	Methanococcus voltae (strain ATCC BAA-1334 / A3) OX
Mvol_0361	D7DSB1	Uncharacterized protein OS	Methanococcus voltae (strain ATCC BAA-1334 / A3) OX
infB	D7DV50	Probable translation initiation factor IF-2 OS	Methanococcus voltae (strain ATCC BAA-1334 / A3) OX
Mvol_0637	D7DT36	KH-domain/beta-lactamase-domain protein OS	Methanococcus voltae (strain ATCC BAA-1334 / A3) OX
Mvol_1722	D7DRA0	Oxaloacetate decarboxylase alpha subunit OS	Methanococcus voltae (strain ATCC BAA-1334 / A3) OX
Mvol_1260	D7DUV7	Homoserine dehydrogenase OS	Methanococcus voltae (strain ATCC BAA-1334 / A3) OX
Mvol_1363	D7DV59	PilT protein domain protein OS	Methanococcus voltae (strain ATCC BAA-1334 / A3) OX
Mvol_1154	D7DUK1	Uncharacterized protein OS	Methanococcus voltae (strain ATCC BAA-1334 / A3) OX
Mvol_0065	D7DRG5	ADP-ribosylation/Crystallin J1 OS	Methanococcus voltae (strain ATCC BAA-1334 / A3) OX
Mvol_0694	D7DT93	Uncharacterized protein OS	Methanococcus voltae (strain ATCC BAA-1334 / A3) OX
Mvol_0271	D7DS21	Like-Sm ribonucleoprotein core OS	Methanococcus voltae (strain ATCC BAA-1334 / A3) OX
Mvol_1679	D7DR57	2-hydroxyglutaryl-CoA dehydratase D-component OS	Methanococcus voltae (strain ATCC BAA-1334 / A3) OX
Mvol_0130	D7DRN0	Peptidyl-prolyl cis-trans isomerase OS	Methanococcus voltae (strain ATCC BAA-1334 / A3) OX
pyrG	D7DRE1	CTP synthase OS	Methanococcus voltae (strain ATCC BAA-1334 / A3) OX
Mvol_0599	D7DSZ8	Flavin-nucleotide-binding protein-like protein OS	Methanococcus voltae (strain ATCC BAA-1334 / A3) OX
Mvol_1687	D7DR65	Transcription factor CBF/NF-Y/histone domain protein OS	Methanococcus voltae (strain ATCC BAA-1334 / A3) OX
Mvol_0435	D7DSI5	Substrate-binding region of ABC-type glycine betaine transport system OS	Methanococcus voltae (strain ATCC BAA-1334 / A3) OX
Mvol_1689	D7DR67	Digeranylgeranylglycerophospholipid reductase OS	Methanococcus voltae (strain ATCC BAA-1334 / A3) OX
Mvol_0357	D7DSA7	Adenylyl cyclase CyaB OS	Methanococcus voltae (strain ATCC BAA-1334 / A3) OX
aroB'	D7DQF4	3-dehydroquinate synthase OS	Methanococcus voltae (strain ATCC BAA-1334 / A3) OX
Mvol_1231	D7DUS8	Methanogenesis marker protein 5 OS	Methanococcus voltae (strain ATCC BAA-1334 / A3) OX
Mvol_0726	D7DTC5	Formylmethanofuran dehydrogenase subunit E region OS	Methanococcus voltae (strain ATCC BAA-1334 / A3) OX
Mvol_1429	D7DQF8	Coenzyme F420 hydrogenase/dehydrogenase beta subunit domain protein OS	Methanococcus voltae (strain ATCC BAA-1334 / A3) OX
Mvol_0812	D7DTL1	Molybdenum cofactor synthesis domain protein OS	Methanococcus voltae (strain ATCC BAA-1334 / A3) OX
alaS	D7DR36	Alanine--tRNA ligase OS	Methanococcus voltae (strain ATCC BAA-1334 / A3) OX
dapA	D7DRN6	4-hydroxy-tetrahydrodipicolinate synthase OS	Methanococcus voltae (strain ATCC BAA-1334 / A3) OX
Mvol_1664	D7DR42	Adenylosuccinate lyase OS	Methanococcus voltae (strain ATCC BAA-1334 / A3) OX
Mvol_0280	D7DS30	Iron-sulfur cluster carrier protein OS	Methanococcus voltae (strain ATCC BAA-1334 / A3) OX
Mvol_1229	D7DUS6	Threonine synthase OS	Methanococcus voltae (strain ATCC BAA-1334 / A3) OX
Mvol_0186	D7DRT6	V-type ATP synthase subunit I OS	Methanococcus voltae (strain ATCC BAA-1334 / A3) OX
Mvol_1481	D7DQK9	Molybdopterin-guanine dinucleotide biosynthesis protein MobB region OS	Methanococcus voltae (strain ATCC BAA-1334 / A3) OX
Mvol_1029	D7DU76	RNA polymerase beta subunit OS	Methanococcus voltae (strain ATCC BAA-1334 / A3) OX
Mvol_0615	D7DT14	Methyltransf_2 domain-containing protein OS	Methanococcus voltae (strain ATCC BAA-1334 / A3) OX
tyrS	D7DR80	Tyrosine--tRNA ligase OS	Methanococcus voltae (strain ATCC BAA-1334 / A3) OX
argC	D7DQP2	N-acetyl-gamma-glutamyl-phosphate reductase OS	Methanococcus voltae (strain ATCC BAA-1334 / A3) OX
argD	D7DTP3	Acetylornithine aminotransferase OS	Methanococcus voltae (strain ATCC BAA-1334 / A3) OX
sucD	D7DSH1	Succinate--CoA ligase [ADP-forming] subunit alpha OS	Methanococcus voltae (strain ATCC BAA-1334 / A3) OX
Mvol_0832	D7DTN1	Peptidase U32 OS	Methanococcus voltae (strain ATCC BAA-1334 / A3) OX
Mvol_0282	D7DS32	Thiolase OS	Methanococcus voltae (strain ATCC BAA-1334 / A3) OX
rtcB	D7DU08	tRNA-splicing ligase RtcB OS	Methanococcus voltae (strain ATCC BAA-1334 / A3) OX
Mvol_1568	D7DQU6	Isopropylmalate/citramalate/homocitrate synthase OS	Methanococcus voltae (strain ATCC BAA-1334 / A3) OX
rps13	D7DRW4	30S ribosomal protein S13 OS	Methanococcus voltae (strain ATCC BAA-1334 / A3) OX
Mvol_0228	D7DRX8	Oxidoreductase domain protein OS	Methanococcus voltae (strain ATCC BAA-1334 / A3) OX
Mvol_1386	D7DV82	Dimethylallyltranstransferase OS	Methanococcus voltae (strain ATCC BAA-1334 / A3) OX
pyrH	D7DR64	Uridylate kinase OS	Methanococcus voltae (strain ATCC BAA-1334 / A3) OX
gatA	D7DUC7	Glutamyl-tRNA(Gln) amidotransferase subunit A OS	Methanococcus voltae (strain ATCC BAA-1334 / A3) OX
Mvol_0761	D7DTG0	Aminotransferase class-III OS	Methanococcus voltae (strain ATCC BAA-1334 / A3) OX
Mvol_1479	D7DQK7	Small GTP-binding protein OS	Methanococcus voltae (strain ATCC BAA-1334 / A3) OX
rps4e	D7DU98	30S ribosomal protein S4e OS	Methanococcus voltae (strain ATCC BAA-1334 / A3) OX
thiM	D7DTM8	Hydroxyethylthiazole kinase OS	Methanococcus voltae (strain ATCC BAA-1334 / A3) OX
Mvol_0614	D7DT13	Periplasmic binding protein OS	Methanococcus voltae (strain ATCC BAA-1334 / A3) OX
Mvol_1394	D7DV90	Metal dependent phosphohydrolase OS	Methanococcus voltae (strain ATCC BAA-1334 / A3) OX
pdxS	D7DQI0	Pyridoxal 5'-phosphate synthase subunit PdxS OS	Methanococcus voltae (strain ATCC BAA-1334 / A3) OX
Mvol_1096	D7DUE3	Aminotransferase OS	Methanococcus voltae (strain ATCC BAA-1334 / A3) OX
purE	D7DV58	N5-carboxyaminoimidazole ribonucleotide mutase OS	Methanococcus voltae (strain ATCC BAA-1334 / A3) OX
Mvol_0277	D7DS27	Pyridoxamine 5'-phosphate oxidase-related FMN-binding protein OS	Methanococcus voltae (strain ATCC BAA-1334 / A3) OX
top6B	D7DSA2	Type 2 DNA topoisomerase 6 subunit B OS	Methanococcus voltae (strain ATCC BAA-1334 / A3) OX
Mvol_1449	D7DQH7	4Fe-4S ferredoxin iron-sulfur binding domain protein OS	Methanococcus voltae (strain ATCC BAA-1334 / A3) OX
rps8e	D7DV02	30S ribosomal protein S8e OS	Methanococcus voltae (strain ATCC BAA-1334 / A3) OX
valS	D7DTX5	Valine--tRNA ligase OS	Methanococcus voltae (strain ATCC BAA-1334 / A3) OX
Mvol_1324	D7DV20	Uncharacterized protein OS	Methanococcus voltae (strain ATCC BAA-1334 / A3) OX
guaAB	D7DRE0	GMP synthase [glutamine-hydrolyzing] subunit B OS	Methanococcus voltae (strain ATCC BAA-1334 / A3) OX
Mvol_1118	D7DUG5	NADPH-dependent F420 reductase OS	Methanococcus voltae (strain ATCC BAA-1334 / A3) OX
ileS	D7DUN5	Isoleucine--tRNA ligase OS	Methanococcus voltae (strain ATCC BAA-1334 / A3) OX
purL	D7DR60	Phosphoribosylformylglycinamidine synthase subunit PurL OS	Methanococcus voltae (strain ATCC BAA-1334 / A3) OX
Mvol_0767	D7DTG6	Uncharacterized protein OS	Methanococcus voltae (strain ATCC BAA-1334 / A3) OX
Mvol_1065	D7DUB2	Extracellular solute-binding protein family 3 OS	Methanococcus voltae (strain ATCC BAA-1334 / A3) OX
pcn	D7DV12	DNA polymerase sliding clamp OS	Methanococcus voltae (strain ATCC BAA-1334 / A3) OX
ilvE	D7DV29	Branched-chain-amino-acid aminotransferase OS	Methanococcus voltae (strain ATCC BAA-1334 / A3) OX
hisF	D7DV64	Imidazole glycerol phosphate synthase subunit HisF OS	Methanococcus voltae (strain ATCC BAA-1334 / A3) OX
Mvol_0879	D7DTS8	HAD superfamily (Subfamily IA) hydrolase, TIGR02253 OS	Methanococcus voltae (strain ATCC BAA-1334 / A3) OX
mptA	D7DV93	GTP cyclohydrolase MptA OS	Methanococcus voltae (strain ATCC BAA-1334 / A3) OX
Mvol_0639	D7DT38	Phosphoglucomutase/phosphomannomutase alpha/beta/alpha domain I OS	Methanococcus voltae (strain ATCC BAA-1334 / A3) OX
Mvol_1629	D7DR07	Uncharacterized protein OS	Methanococcus voltae (strain ATCC BAA-1334 / A3) OX
hisH	D7DR71	Imidazole glycerol phosphate synthase subunit HisH OS	Methanococcus voltae (strain ATCC BAA-1334 / A3) OX
Mvol_0676	D7DT75	UPF0145 protein Mvol_0676 OS	Methanococcus voltae (strain ATCC BAA-1334 / A3) OX
Mvol_0609	D7DT08	Thioesterase superfamily protein OS	Methanococcus voltae (strain ATCC BAA-1334 / A3) OX
Mvol_1700	D7DR78	RNA polymerase dimerization OS	Methanococcus voltae (strain ATCC BAA-1334 / A3) OX
Mvol_0058	D7DRF8	Thiamine pyrophosphate protein domain protein TPP-binding protein OS	Methanococcus voltae (strain ATCC BAA-1334 / A3) OX
Mvol_0657	D7DT56	dUTP diphosphatase OS	Methanococcus voltae (strain ATCC BAA-1334 / A3) OX
Mvol_1268	D7DUW5	4Fe-4S ferredoxin iron-sulfur binding domain protein OS	Methanococcus voltae (strain ATCC BAA-1334 / A3) OX
Mvol_1662	D7DR40	Phosphoesterase OS	Methanococcus voltae (strain ATCC BAA-1334 / A3) OX
Mvol_1716	D7DR94	Uncharacterized protein OS	Methanococcus voltae (strain ATCC BAA-1334 / A3) OX
Mvol_1401	D7DV97	MCM family protein OS	Methanococcus voltae (strain ATCC BAA-1334 / A3) OX
Mvol_0653	D7DT52	SufBD protein OS	Methanococcus voltae (strain ATCC BAA-1334 / A3) OX
Mvol_0064	D7DRG4	Phosphoesterase RecJ domain protein OS	Methanococcus voltae (strain ATCC BAA-1334 / A3) OX
rpl30e	D7DU72	50S ribosomal protein L30e OS	Methanococcus voltae (strain ATCC BAA-1334 / A3) OX
Mvol_0727	D7DTC6	Periplasmic binding protein OS	Methanococcus voltae (strain ATCC BAA-1334 / A3) OX
Mvol_0697	D7DT96	Periplasmic copper-binding protein OS	Methanococcus voltae (strain ATCC BAA-1334 / A3) OX
eif6	D7DV67	Translation initiation factor 6 OS	Methanococcus voltae (strain ATCC BAA-1334 / A3) OX
purT	D7DQN5	Formate-dependent phosphoribosylglycinamide formyltransferase OS	Methanococcus voltae (strain ATCC BAA-1334 / A3) OX
Mvol_1209	D7DUQ6	Ribosome maturation protein SBDS-like protein OS	Methanococcus voltae (strain ATCC BAA-1334 / A3) OX
Mvol_0725	D7DTC4	Intracellular protease, PfpI family OS	Methanococcus voltae (strain ATCC BAA-1334 / A3) OX
Mvol_0835	D7DTN4	Uncharacterized protein OS	Methanococcus voltae (strain ATCC BAA-1334 / A3) OX
Mvol_1706	D7DR84	Thiamine pyrophosphate protein domain protein TPP-binding protein OS	Methanococcus voltae (strain ATCC BAA-1334 / A3) OX
Mvol_0200	D7DRV0	Carbon monoxide dehydrogenase OS	Methanococcus voltae (strain ATCC BAA-1334 / A3) OX
Mvol_1571	D7DQU9	DNA-binding protein Mvol_1571 OS	Methanococcus voltae (strain ATCC BAA-1334 / A3) OX
Mvol_1671	D7DR49	3-isopropylmalate dehydratase, small subunit OS	Methanococcus voltae (strain ATCC BAA-1334 / A3) OX
Mvol_1503	D7DQN1	Uncharacterized protein OS	Methanococcus voltae (strain ATCC BAA-1334 / A3) OX
Mvol_0613	D7DT12	Sodium:dicarboxylate symporter OS	Methanococcus voltae (strain ATCC BAA-1334 / A3) OX
Mvol_1326	D7DV22	Uncharacterized protein OS	Methanococcus voltae (strain ATCC BAA-1334 / A3) OX
Mvol_0179	D7DRS9	Flavin reductase domain protein FMN-binding protein OS	Methanococcus voltae (strain ATCC BAA-1334 / A3) OX
pth	D7DTI3	Peptidyl-tRNA hydrolase OS	Methanococcus voltae (strain ATCC BAA-1334 / A3) OX
rps7	D7DU69	30S ribosomal protein S7 OS	Methanococcus voltae (strain ATCC BAA-1334 / A3) OX
Mvol_0223	D7DRX3	Enolase-like protein OS	Methanococcus voltae (strain ATCC BAA-1334 / A3) OX
Mvol_0267	D7DS17	tRNA (Adenine-N(1)-)-methyltransferase OS	Methanococcus voltae (strain ATCC BAA-1334 / A3) OX
Mvol_0872	D7DTS1	ABC transporter related protein OS	Methanococcus voltae (strain ATCC BAA-1334 / A3) OX
Mvol_1672	D7DR50	ABC transporter related protein OS	Methanococcus voltae (strain ATCC BAA-1334 / A3) OX
gatB	D7DTU9	Aspartyl/glutamyl-tRNA(Asn/Gln) amidotransferase subunit B OS	Methanococcus voltae (strain ATCC BAA-1334 / A3) OX
Mvol_0884	D7DTT3	UPF0237 protein Mvol_0884 OS	Methanococcus voltae (strain ATCC BAA-1334 / A3) OX
ftr	D7DQM5	Formylmethanofuran--tetrahydromethanopterin formyltransferase OS	Methanococcus voltae (strain ATCC BAA-1334 / A3) OX
Mvol_1347	D7DV43	Uncharacterized conserved protein UCP019375 OS	Methanococcus voltae (strain ATCC BAA-1334 / A3) OX
Mvol_1434	D7DQG2	Deoxyribonuclease/rho motif-related TRAM OS	Methanococcus voltae (strain ATCC BAA-1334 / A3) OX
thrB	D7DV60	Homoserine kinase OS	Methanococcus voltae (strain ATCC BAA-1334 / A3) OX
gatD	D7DS20	Glutamyl-tRNA(Gln) amidotransferase subunit D OS	Methanococcus voltae (strain ATCC BAA-1334 / A3) OX
rps8	D7DU95	30S ribosomal protein S8 OS	Methanococcus voltae (strain ATCC BAA-1334 / A3) OX
Mvol_0400	D7DSF0	Beta propeller domain protein OS	Methanococcus voltae (strain ATCC BAA-1334 / A3) OX
Mvol_1109	D7DUF6	Uncharacterized protein OS	Methanococcus voltae (strain ATCC BAA-1334 / A3) OX
nadA	D7DU26	Quinolinate synthase A OS	Methanococcus voltae (strain ATCC BAA-1334 / A3) OX
Mvol_0552	D7DSV1	CRISPR-associated RAMP protein, Cmr4 family OS	Methanococcus voltae (strain ATCC BAA-1334 / A3) OX
Mvol_0693	D7DT92	Dinitrogenase iron-molybdenum cofactor biosynthesis protein OS	Methanococcus voltae (strain ATCC BAA-1334 / A3) OX
pan	D7DV56	Proteasome-activating nucleotidase OS	Methanococcus voltae (strain ATCC BAA-1334 / A3) OX
Mvol_0724	D7DTC3	Beta_helix domain-containing protein OS	Methanococcus voltae (strain ATCC BAA-1334 / A3) OX
Mvol_0703	D7DTA2	Formate dehydrogenase, alpha subunit OS	Methanococcus voltae (strain ATCC BAA-1334 / A3) OX
Mvol_0842	D7DTP1	MCM family protein OS	Methanococcus voltae (strain ATCC BAA-1334 / A3) OX
Mvol_0597	D7DSZ6	Periplasmic copper-binding protein OS	Methanococcus voltae (strain ATCC BAA-1334 / A3) OX
rps24e	D7DRA4	30S ribosomal protein S24e OS	Methanococcus voltae (strain ATCC BAA-1334 / A3) OX
rpl15e	D7DUT7	50S ribosomal protein L15e OS	Methanococcus voltae (strain ATCC BAA-1334 / A3) OX
rpl10	D7DR74	50S ribosomal protein L10 OS	Methanococcus voltae (strain ATCC BAA-1334 / A3) OX
Mvol_1070	D7DUB7	Transcription termination factor Tfs OS	Methanococcus voltae (strain ATCC BAA-1334 / A3) OX
Mvol_0245	D7DRZ5	ATP-grasp domain-containing protein OS	Methanococcus voltae (strain ATCC BAA-1334 / A3) OX
atpD	D7DRU3	V-type ATP synthase subunit D OS	Methanococcus voltae (strain ATCC BAA-1334 / A3) OX
Mvol_0811	D7DTL0	Proteinase inhibitor I42, chagasin OS	Methanococcus voltae (strain ATCC BAA-1334 / A3) OX
Mvol_1409	D7DVA5	Uncharacterized protein OS	Methanococcus voltae (strain ATCC BAA-1334 / A3) OX
Mvol_0654	D7DT53	ABC transporter related protein OS	Methanococcus voltae (strain ATCC BAA-1334 / A3) OX
Mvol_0244	D7DRZ4	LmbE family protein OS	Methanococcus voltae (strain ATCC BAA-1334 / A3) OX
Mvol_0572	D7DSX1	Band 7 protein OS	Methanococcus voltae (strain ATCC BAA-1334 / A3) OX
ftsZ	D7DUC9	Cell division protein FtsZ OS	Methanococcus voltae (strain ATCC BAA-1334 / A3) OX
Mvol_0905	D7DTV4	Malate/L-lactate dehydrogenase OS	Methanococcus voltae (strain ATCC BAA-1334 / A3) OX
Mvol_0834	D7DTN3	Peptidase S14 ClpP OS	Methanococcus voltae (strain ATCC BAA-1334 / A3) OX
Mvol_0773	D7DTH2	DrsE domain-containing protein OS	Methanococcus voltae (strain ATCC BAA-1334 / A3) OX
Mvol_0949	D7DTZ6	CheA signal transduction histidine kinase OS	Methanococcus voltae (strain ATCC BAA-1334 / A3) OX
pgk	D7DUE8	Phosphoglycerate kinase OS	Methanococcus voltae (strain ATCC BAA-1334 / A3) OX
Mvol_1325	D7DV21	tRNA pseudouridine synthase OS	Methanococcus voltae (strain ATCC BAA-1334 / A3) OX
arfB	ARFB_M	-amino-5-formylamino-6-ribosylaminopyrimidin-4(3H)-one 5'-monophosphate deformylase OS	Methanococcus voltae (strain ATCC BAA-1334 / A3) OX
mfnA	D7DV28	Probable L-tyrosine/L-aspartate decarboxylase OS	Methanococcus voltae (strain ATCC BAA-1334 / A3) OX
carA	D7DUM0	Carbamoyl-phosphate synthase small chain OS	Methanococcus voltae (strain ATCC BAA-1334 / A3) OX
Mvol_0632	D7DT31	Uncharacterized protein OS	Methanococcus voltae (strain ATCC BAA-1334 / A3) OX
hisD	D7DRQ9	Histidinol dehydrogenase OS	Methanococcus voltae (strain ATCC BAA-1334 / A3) OX
moaC	D7DSB8	Probable cyclic pyranopterin monophosphate synthase OS	Methanococcus voltae (strain ATCC BAA-1334 / A3) OX
Mvol_0975	D7DU22	Ferrous iron transport protein B OS	Methanococcus voltae (strain ATCC BAA-1334 / A3) OX
Mvol_0981	D7DU28	PRC-barrel domain protein OS	Methanococcus voltae (strain ATCC BAA-1334 / A3) OX
thrS	D7DR12	Threonine--tRNA ligase OS	Methanococcus voltae (strain ATCC BAA-1334 / A3) OX
tal	D7DRN3	Probable transaldolase OS	Methanococcus voltae (strain ATCC BAA-1334 / A3) OX
Mvol_0758	D7DTF7	Aminotransferase OS	Methanococcus voltae (strain ATCC BAA-1334 / A3) OX
aroA	D7DR43	3-phosphoshikimate 1-carboxyvinyltransferase OS	Methanococcus voltae (strain ATCC BAA-1334 / A3) OX
Mvol_0795	D7DTJ4	CoB/CoM heterodisulfide reductase, subunit C OS	Methanococcus voltae (strain ATCC BAA-1334 / A3) OX
aroK	D7DUP5	Shikimate kinase OS	Methanococcus voltae (strain ATCC BAA-1334 / A3) OX
Mvol_1469	D7DQJ7	AAA family ATPase, CDC48 subfamily OS	Methanococcus voltae (strain ATCC BAA-1334 / A3) OX
Mvol_0055	D7DRF5	DZANK-type domain-containing protein OS	Methanococcus voltae (strain ATCC BAA-1334 / A3) OX
Mvol_1654	D7DR32	Methionine synthase vitamin-B12 independent OS	Methanococcus voltae (strain ATCC BAA-1334 / A3) OX
Mvol_0833	D7DTN2	Delta-aminolevulinic acid dehydratase OS	Methanococcus voltae (strain ATCC BAA-1334 / A3) OX
Mvol_0608	D7DT07	Transcriptional regulator, XRE family OS	Methanococcus voltae (strain ATCC BAA-1334 / A3) OX
Mvol_0956	D7DU03	CheC, inhibitor of MCP methylation OS	Methanococcus voltae (strain ATCC BAA-1334 / A3) OX
Mvol_0154	D7DRQ4	Uncharacterized protein OS	Methanococcus voltae (strain ATCC BAA-1334 / A3) OX
upp	D7DT67	Uracil phosphoribosyltransferase OS	Methanococcus voltae (strain ATCC BAA-1334 / A3) OX
rpl14	D7DUA0	50S ribosomal protein L14 OS	Methanococcus voltae (strain ATCC BAA-1334 / A3) OX
pus10	PUS10_	tRNA pseudouridine synthase Pus10 OS	Methanococcus voltae (strain ATCC BAA-1334 / A3) OX
Mvol_0921	D7DTW8	Methyl coenzyme M reductase system, component A2 OS	Methanococcus voltae (strain ATCC BAA-1334 / A3) OX
Mvol_0776	D7DTH5	Carboxymuconolactone decarboxylase OS	Methanococcus voltae (strain ATCC BAA-1334 / A3) OX
rpl18a	D7DV68	50S ribosomal protein L18Ae OS	Methanococcus voltae (strain ATCC BAA-1334 / A3) OX
Mvol_1600	D7DQX8	NADH ubiquinone oxidoreductase 20 kDa subunit OS	Methanococcus voltae (strain ATCC BAA-1334 / A3) OX
atpE	D7DRT8	V-type proton ATPase subunit E OS	Methanococcus voltae (strain ATCC BAA-1334 / A3) OX
Mvol_0901	D7DTV0	Malate dehydrogenase (NADP(+)) OS	Methanococcus voltae (strain ATCC BAA-1334 / A3) OX
Mvol_0858	D7DTQ7	Transcription factor CBF/NF-Y/histone domain protein OS	Methanococcus voltae (strain ATCC BAA-1334 / A3) OX
speE	D7DUJ9	Polyamine aminopropyltransferase OS	Methanococcus voltae (strain ATCC BAA-1334 / A3) OX
pfdB	D7DUQ1	Prefoldin subunit beta OS	Methanococcus voltae (strain ATCC BAA-1334 / A3) OX
Mvol_0392	D7DSE2	Phosphoglucosamine mutase OS	Methanococcus voltae (strain ATCC BAA-1334 / A3) OX
Mvol_0048	D7DRE8	Metal-dependent hydrolase of the beta-lactamase superfamily I-like protein OS	Methanococcus voltae (strain ATCC BAA-1334 / A3) OX
Mvol_1252	D7DUU9	Uncharacterized protein OS	Methanococcus voltae (strain ATCC BAA-1334 / A3) OX
glyS	D7DQT6	Glycine--tRNA ligase OS	Methanococcus voltae (strain ATCC BAA-1334 / A3) OX
Mvol_1251	D7DUU8	Redox-active disulfide protein 1 OS	Methanococcus voltae (strain ATCC BAA-1334 / A3) OX
Mvol_0032	D7DRD2	UbiD family decarboxylase OS	Methanococcus voltae (strain ATCC BAA-1334 / A3) OX
Mvol_0670	D7DT69	Methyl-accepting chemotaxis sensory transducer OS	Methanococcus voltae (strain ATCC BAA-1334 / A3) OX
mtrD	D7DUH7	Tetrahydromethanopterin S-methyltransferase subunit D OS	Methanococcus voltae (strain ATCC BAA-1334 / A3) OX
Mvol_0994	D7DU41	L-fuculose-phosphate aldolase OS	Methanococcus voltae (strain ATCC BAA-1334 / A3) OX
Mvol_0606	D7DT05	4Fe-4S ferredoxin iron-sulfur binding domain protein OS	Methanococcus voltae (strain ATCC BAA-1334 / A3) OX
rpl32e	D7DU93	50S ribosomal protein L32e OS	Methanococcus voltae (strain ATCC BAA-1334 / A3) OX
aroC	D7DTY2	Chorismate synthase OS	Methanococcus voltae (strain ATCC BAA-1334 / A3) OX
Mvol_1470	D7DQJ8	Riboflavin synthase OS	Methanococcus voltae (strain ATCC BAA-1334 / A3) OX
Mvol_0246	D7DRZ6	PHP domain protein OS	Methanococcus voltae (strain ATCC BAA-1334 / A3) OX
Mvol_1630	D7DR08	Methanogenesis marker 13 metalloprotein OS	Methanococcus voltae (strain ATCC BAA-1334 / A3) OX
Mvol_0996	D7DU43	UPF0147 protein Mvol_0996 OS	Methanococcus voltae (strain ATCC BAA-1334 / A3) OX
Mvol_1140	D7DUI7	Histone acetyltransferase, ELP3 family OS	Methanococcus voltae (strain ATCC BAA-1334 / A3) OX
Mvol_1412	D7DVA8	Putative nickel-responsive regulator OS	Methanococcus voltae (strain ATCC BAA-1334 / A3) OX
rps15	D7DUJ4	30S ribosomal protein S15 OS	Methanococcus voltae (strain ATCC BAA-1334 / A3) OX
thyA	D7DU17	Putative thymidylate synthase OS	Methanococcus voltae (strain ATCC BAA-1334 / A3) OX
Mvol_0915	D7DTW2	Uncharacterized protein OS	Methanococcus voltae (strain ATCC BAA-1334 / A3) OX
Mvol_1079	D7DUC6	UPF0212 protein Mvol_1079 OS	Methanococcus voltae (strain ATCC BAA-1334 / A3) OX
Mvol_1342	D7DV38	Uncharacterized protein OS	Methanococcus voltae (strain ATCC BAA-1334 / A3) OX
Mvol_0168	D7DRR8	Uncharacterized protein OS	Methanococcus voltae (strain ATCC BAA-1334 / A3) OX
Mvol_0969	D7DU16	Amidohydrolase OS	Methanococcus voltae (strain ATCC BAA-1334 / A3) OX
cimA	D7DTR3	Putative (R)-citramalate synthase CimA OS	Methanococcus voltae (strain ATCC BAA-1334 / A3) OX
pyrD	D7DUN8	Dihydroorotate dehydrogenase OS	Methanococcus voltae (strain ATCC BAA-1334 / A3) OX
Mvol_1713	D7DR91	MscS Mechanosensitive ion channel OS	Methanococcus voltae (strain ATCC BAA-1334 / A3) OX
pheS	D7DUD2	Phenylalanine--tRNA ligase alpha subunit OS	Methanococcus voltae (strain ATCC BAA-1334 / A3) OX
Mvol_0990	D7DU37	Coenzyme F420-reducing hydrogenase delta subunit OS	Methanococcus voltae (strain ATCC BAA-1334 / A3) OX
Mvol_0429	D7DSH9	Uncharacterized protein OS	Methanococcus voltae (strain ATCC BAA-1334 / A3) OX
Mvol_1076	D7DUC3	Pyruvate ferredoxin/flavodoxin oxidoreductase, delta subunit OS	Methanococcus voltae (strain ATCC BAA-1334 / A3) OX
Mvol_0885	D7DTT4	Phenylacetate--CoA ligase OS	Methanococcus voltae (strain ATCC BAA-1334 / A3) OX
hisG	D7DTU8	ATP phosphoribosyltransferase OS	Methanococcus voltae (strain ATCC BAA-1334 / A3) OX
Mvol_0225	D7DRX5	Hydrogenase assembly chaperone hypC/hupF OS	Methanococcus voltae (strain ATCC BAA-1334 / A3) OX
Mvol_0911	D7DTV8	Metallo-beta-lactamase family protein OS	Methanococcus voltae (strain ATCC BAA-1334 / A3) OX
sucC	D7DTX7	Succinate--CoA ligase [ADP-forming] subunit beta OS	Methanococcus voltae (strain ATCC BAA-1334 / A3) OX
Mvol_1155	D7DUK2	D-3-phosphoglycerate dehydrogenase OS	Methanococcus voltae (strain ATCC BAA-1334 / A3) OX
Mvol_0675	D7DT74	Uncharacterized protein OS	Methanococcus voltae (strain ATCC BAA-1334 / A3) OX
Mvol_1391	D7DV87	Type II secretion system protein E OS	Methanococcus voltae (strain ATCC BAA-1334 / A3) OX
Mvol_0407	D7DSF7	Uncharacterized protein OS	Methanococcus voltae (strain ATCC BAA-1334 / A3) OX
Mvol_1161	D7DUK8	PUA domain containing protein OS	Methanococcus voltae (strain ATCC BAA-1334 / A3) OX
rpoH	D7DU77	DNA-directed RNA polymerase subunit H OS	Methanococcus voltae (strain ATCC BAA-1334 / A3) OX
argJ	D7DRU9	Arginine biosynthesis bifunctional protein ArgJ OS	Methanococcus voltae (strain ATCC BAA-1334 / A3) OX
Mvol_1087	D7DUD4	Uncharacterized protein OS	Methanococcus voltae (strain ATCC BAA-1334 / A3) OX
Mvol_1641	D7DR19	PfkB domain protein OS	Methanococcus voltae (strain ATCC BAA-1334 / A3) OX
Mvol_0605	D7DT04	Uncharacterized protein OS	Methanococcus voltae (strain ATCC BAA-1334 / A3) OX
eif1a	D7DRQ2	Translation initiation factor 1A OS	Methanococcus voltae (strain ATCC BAA-1334 / A3) OX
aspS	D7DQN2	Aspartate--tRNA(Asp/Asn) ligase OS	Methanococcus voltae (strain ATCC BAA-1334 / A3) OX
Mvol_1480	D7DQK8	Transcriptional regulator, ArsR family OS	Methanococcus voltae (strain ATCC BAA-1334 / A3) OX
nadX	D7DTX1	Probable L-aspartate dehydrogenase OS	Methanococcus voltae (strain ATCC BAA-1334 / A3) OX
leuS	D7DSI9	Leucine--tRNA ligase OS	Methanococcus voltae (strain ATCC BAA-1334 / A3) OX
Mvol_1648	D7DR26	Sulfopyruvate decarboxylase OS	Methanococcus voltae (strain ATCC BAA-1334 / A3) OX
Mvol_0870	D7DTR9	S-layer domain-like protein OS	Methanococcus voltae (strain ATCC BAA-1334 / A3) OX
rpiA	D7DSD0	Ribose-5-phosphate isomerase A OS	Methanococcus voltae (strain ATCC BAA-1334 / A3) OX
truB	D7DUX1	Probable tRNA pseudouridine synthase B OS	Methanococcus voltae (strain ATCC BAA-1334 / A3) OX
Mvol_0197	D7DRU7	Uncharacterized protein OS	Methanococcus voltae (strain ATCC BAA-1334 / A3) OX
Mvol_0655	D7DT54	Archaeoflavoprotein AfpA OS	Methanococcus voltae (strain ATCC BAA-1334 / A3) OX
purO	D7DRR2	IMP cyclohydrolase OS	Methanococcus voltae (strain ATCC BAA-1334 / A3) OX
gch3	D7DR28	GTP cyclohydrolase III OS	Methanococcus voltae (strain ATCC BAA-1334 / A3) OX
Mvol_0177	D7DRS7	S-layer protein OS	Methanococcus voltae (strain ATCC BAA-1334 / A3) OX
pgi	D7DRF1	Probable glucose-6-phosphate isomerase OS	Methanococcus voltae (strain ATCC BAA-1334 / A3) OX
Mvol_0665	D7DT64	Metallophosphoesterase OS	Methanococcus voltae (strain ATCC BAA-1334 / A3) OX
Mvol_1567	D7DQU5	UPF0288 protein Mvol_1567 OS	Methanococcus voltae (strain ATCC BAA-1334 / A3) OX
Mvol_0255	D7DS05	Phosphate uptake regulator, PhoU OS	Methanococcus voltae (strain ATCC BAA-1334 / A3) OX
Mvol_1153	D7DUK0	Agmatinase OS	Methanococcus voltae (strain ATCC BAA-1334 / A3) OX
Mvol_1281	D7DUX8	Glucosamine/fructose-6-phosphate aminotransferase, isomerizing OS	Methanococcus voltae (strain ATCC BAA-1334 / A3) OX
Mvol_0404	D7DSF4	Uncharacterized protein OS	Methanococcus voltae (strain ATCC BAA-1334 / A3) OX
Mvol_0790	D7DTI9	AIR synthase related protein domain protein OS	Methanococcus voltae (strain ATCC BAA-1334 / A3) OX
Mvol_0711	D7DTB0	4Fe-4S ferredoxin iron-sulfur binding domain protein OS	Methanococcus voltae (strain ATCC BAA-1334 / A3) OX
Mvol_0824	D7DTM3	FAD-dependent pyridine nucleotide-disulfide oxidoreductase OS	Methanococcus voltae (strain ATCC BAA-1334 / A3) OX
Mvol_0167	D7DRR7	Methanogenesis marker protein 17 OS	Methanococcus voltae (strain ATCC BAA-1334 / A3) OX
Mvol_0785	D7DTI4	Methanogenesis marker protein 15 OS	Methanococcus voltae (strain ATCC BAA-1334 / A3) OX
Mvol_1551	D7DQS9	2-phosphosulfolactate phosphatase OS	Methanococcus voltae (strain ATCC BAA-1334 / A3) OX
Mvol_0873	D7DTS2	Formylmethanofuran dehydrogenase subunit C OS	Methanococcus voltae (strain ATCC BAA-1334 / A3) OX
Mvol_0042	D7DRE2	Anaerobic ribonucleoside-triphosphate reductase activating protein OS	Methanococcus voltae (strain ATCC BAA-1334 / A3) OX
Mvol_0253	D7DS03	Methanogenesis marker protein 1 OS	Methanococcus voltae (strain ATCC BAA-1334 / A3) OX
mtrH	D7DUI3	Tetrahydromethanopterin S-methyltransferase subunit H OS	Methanococcus voltae (strain ATCC BAA-1334 / A3) OX
Mvol_1351	D7DV47	PHP domain protein OS	Methanococcus voltae (strain ATCC BAA-1334 / A3) OX
Mvol_1171	D7DUL8	TrkA-N domain protein OS	Methanococcus voltae (strain ATCC BAA-1334 / A3) OX
eno	D7DR37	Enolase OS	Methanococcus voltae (strain ATCC BAA-1334 / A3) OX
ftsY	D7DTQ1	Signal recognition particle receptor FtsY OS	Methanococcus voltae (strain ATCC BAA-1334 / A3) OX
Mvol_1445	D7DQH3	RNA polymerase Rpb4 OS	Methanococcus voltae (strain ATCC BAA-1334 / A3) OX
Mvol_1683	D7DR61	TatD-related deoxyribonuclease OS	Methanococcus voltae (strain ATCC BAA-1334 / A3) OX
pfdA	D7DQY6	Prefoldin subunit alpha OS	Methanococcus voltae (strain ATCC BAA-1334 / A3) OX
Mvol_0001	D7DRA1	DNA-directed RNA polymerase OS	Methanococcus voltae (strain ATCC BAA-1334 / A3) OX
Mvol_0062	D7DRG2	Uncharacterized protein OS	Methanococcus voltae (strain ATCC BAA-1334 / A3) OX
hisE	D7DV76	Phosphoribosyl-ATP pyrophosphatase OS	Methanococcus voltae (strain ATCC BAA-1334 / A3) OX
Mvol_0714	D7DTB3	Methanogenesis marker protein 14 OS	Methanococcus voltae (strain ATCC BAA-1334 / A3) OX
rfcS	D7DR09	Replication factor C small subunit OS	Methanococcus voltae (strain ATCC BAA-1334 / A3) OX
Mvol_1222	D7DUR9	Metal dependent phosphohydrolase OS	Methanococcus voltae (strain ATCC BAA-1334 / A3) OX
Mvol_1077	D7DUC4	Pyruvate/ketoisovalerate oxidoreductase, gamma subunit OS	Methanococcus voltae (strain ATCC BAA-1334 / A3) OX
Mvol_1212	D7DUQ9	DUF2341 domain-containing protein OS	Methanococcus voltae (strain ATCC BAA-1334 / A3) OX
Mvol_1616	D7DQZ4	Peptidase U62 modulator of DNA gyrase OS	Methanococcus voltae (strain ATCC BAA-1334 / A3) OX
Mvol_1185	D7DUN2	Hydrogenase accessory protein HypB OS	Methanococcus voltae (strain ATCC BAA-1334 / A3) OX
gltX	D7DU65	Glutamate--tRNA ligase OS	Methanococcus voltae (strain ATCC BAA-1334 / A3) OX
Mvol_1016	D7DU63	NfeD domain-containing protein OS	Methanococcus voltae (strain ATCC BAA-1334 / A3) OX
Mvol_0362	D7DSB2	Beta_helix domain-containing protein OS	Methanococcus voltae (strain ATCC BAA-1334 / A3) OX
Mvol_0791	D7DTJ0	Isopropylmalate/isohomocitrate dehydrogenase OS	Methanococcus voltae (strain ATCC BAA-1334 / A3) OX
mtrE	D7DUH6	Tetrahydromethanopterin S-methyltransferase subunit E OS	Methanococcus voltae (strain ATCC BAA-1334 / A3) OX
Mvol_1559	D7DQT7	Nitroreductase OS	Methanococcus voltae (strain ATCC BAA-1334 / A3) OX
Mvol_0408	D7DSF8	Uncharacterized protein OS	Methanococcus voltae (strain ATCC BAA-1334 / A3) OX
Mvol_0604	D7DT03	Transcriptional regulator, TrmB OS	Methanococcus voltae (strain ATCC BAA-1334 / A3) OX
Mvol_1159	D7DUK6	Methanogenesis marker protein 11 OS	Methanococcus voltae (strain ATCC BAA-1334 / A3) OX
Mvol_1617	D7DQZ5	Aldehyde Dehydrogenase OS	Methanococcus voltae (strain ATCC BAA-1334 / A3) OX
atpF	D7DRU0	V-type ATP synthase subunit F OS	Methanococcus voltae (strain ATCC BAA-1334 / A3) OX
Mvol_0620	D7DT19	Iron (Metal) dependent repressor, DtxR family OS	Methanococcus voltae (strain ATCC BAA-1334 / A3) OX
Mvol_0420	D7DSH0	Elongation factor Tu domain 2 protein OS	Methanococcus voltae (strain ATCC BAA-1334 / A3) OX
Mvol_0163	D7DRR3	Transcriptional regulator, MarR family OS	Methanococcus voltae (strain ATCC BAA-1334 / A3) OX
Mvol_1437	D7DQG5	H4MPT-linked C1 transfer pathway protein OS	Methanococcus voltae (strain ATCC BAA-1334 / A3) OX
Mvol_1259	D7DUV6	Amino acid-binding ACT domain protein OS	Methanococcus voltae (strain ATCC BAA-1334 / A3) OX
Mvol_0184	D7DRT4	Transcriptional regulator, MarR family OS	Methanococcus voltae (strain ATCC BAA-1334 / A3) OX
pheT	D7DT49	Phenylalanine--tRNA ligase beta subunit OS	Methanococcus voltae (strain ATCC BAA-1334 / A3) OX
Mvol_0666	D7DT65	FAD-dependent pyridine nucleotide-disulfide oxidoreductase OS	Methanococcus voltae (strain ATCC BAA-1334 / A3) OX
Mvol_0822	D7DTM1	Formate/nitrite transporter OS	Methanococcus voltae (strain ATCC BAA-1334 / A3) OX
hisB	D7DTF6	Imidazoleglycerol-phosphate dehydratase OS	Methanococcus voltae (strain ATCC BAA-1334 / A3) OX
Mvol_1461	D7DQI9	Sodium/proline symporter OS	Methanococcus voltae (strain ATCC BAA-1334 / A3) OX
Mvol_0881	D7DTT0	Uncharacterized protein OS	Methanococcus voltae (strain ATCC BAA-1334 / A3) OX
Mvol_0692	D7DT91	Cobyrinic acid ac-diamide synthase OS	Methanococcus voltae (strain ATCC BAA-1334 / A3) OX
Mvol_1405	D7DVA1	Pyridoxal phosphate enzyme OS	Methanococcus voltae (strain ATCC BAA-1334 / A3) OX
Mvol_1473	D7DQK1	Purine nucleoside phosphorylase OS	Methanococcus voltae (strain ATCC BAA-1334 / A3) OX
hisI	D7DV51	Phosphoribosyl-AMP cyclohydrolase OS	Methanococcus voltae (strain ATCC BAA-1334 / A3) OX
Mvol_0148	D7DRP8	2, 5-diamino-6-hydroxy-4-(5-phosphoribosylamino)pyrimidine 1-reductase OS	Methanococcus voltae (strain ATCC BAA-1334 / A3) OX
Mvol_1064	D7DUB1	Acetylornithine deacetylase or succinyl-diaminopimelate desuccinylase OS	Methanococcus voltae (strain ATCC BAA-1334 / A3) OX
Mvol_0345	D7DS95	Putative signal transduction protein with CBS domains OS	Methanococcus voltae (strain ATCC BAA-1334 / A3) OX
Mvol_0023	D7DRC3	Substrate-binding region of ABC-type glycine betaine transport system OS	Methanococcus voltae (strain ATCC BAA-1334 / A3) OX
Mvol_1604	D7DQY2	4Fe-4S ferredoxin iron-sulfur binding domain protein OS	Methanococcus voltae (strain ATCC BAA-1334 / A3) OX
Mvol_1398	D7DV94	Transcriptional regulator, ArsR family OS	Methanococcus voltae (strain ATCC BAA-1334 / A3) OX
Mvol_1515	D7DQP3	Uncharacterized protein OS	Methanococcus voltae (strain ATCC BAA-1334 / A3) OX
Mvol_0140	D7DRP0	Site-determining protein OS	Methanococcus voltae (strain ATCC BAA-1334 / A3) OX
Mvol_0217	D7DRW7	RNA polymerase insert OS	Methanococcus voltae (strain ATCC BAA-1334 / A3) OX
Mvol_0379	D7DSC9	Peptidyl-prolyl cis-trans isomerase OS	Methanococcus voltae (strain ATCC BAA-1334 / A3) OX
Mvol_0145	D7DRP5	Transcription factor CBF/NF-Y/histone domain protein OS	Methanococcus voltae (strain ATCC BAA-1334 / A3) OX
leuC	D7DR01	3-isopropylmalate dehydratase large subunit OS	Methanococcus voltae (strain ATCC BAA-1334 / A3) OX
Mvol_0385	D7DSD5	Transcriptional regulator, AsnC family OS	Methanococcus voltae (strain ATCC BAA-1334 / A3) OX
Mvol_0890	D7DTT9	UTP--glucose-1-phosphate uridylyltransferase OS	Methanococcus voltae (strain ATCC BAA-1334 / A3) OX
Mvol_0355	D7DSA5	Peptidyl-prolyl cis-trans isomerase cyclophilin type OS	Methanococcus voltae (strain ATCC BAA-1334 / A3) OX
Mvol_0351	D7DSA1	Uncharacterized protein OS	Methanococcus voltae (strain ATCC BAA-1334 / A3) OX
Mvol_0610	D7DT09	AMP-dependent synthetase and ligase OS	Methanococcus voltae (strain ATCC BAA-1334 / A3) OX
Mvol_0954	D7DU01	Response regulator receiver protein OS	Methanococcus voltae (strain ATCC BAA-1334 / A3) OX
Mvol_0984	D7DU31	Thioredoxin-like_fold domain-containing protein OS	Methanococcus voltae (strain ATCC BAA-1334 / A3) OX
Mvol_0923	D7DTX0	Uncharacterized protein OS	Methanococcus voltae (strain ATCC BAA-1334 / A3) OX
prf1	D7DTW3	Peptide chain release factor subunit 1 OS	Methanococcus voltae (strain ATCC BAA-1334 / A3) OX
Mvol_0807	D7DTK6	CoB/CoM heterodisulfide reductase, subunit C OS	Methanococcus voltae (strain ATCC BAA-1334 / A3) OX
Mvol_0532	D7DST2	CRISPR-associated RAMP protein, Cmr4 family OS	Methanococcus voltae (strain ATCC BAA-1334 / A3) OX
Mvol_1367	D7DV63	ATPase involved in chromosome partitioning-like protein OS	Methanococcus voltae (strain ATCC BAA-1334 / A3) OX
Mvol_0682	D7DT81	Uncharacterized protein OS	Methanococcus voltae (strain ATCC BAA-1334 / A3) OX
cbiX	D7DQT2	Sirohydrochlorin cobaltochelatase OS	Methanococcus voltae (strain ATCC BAA-1334 / A3) OX
rps11	D7DRW6	30S ribosomal protein S11 OS	Methanococcus voltae (strain ATCC BAA-1334 / A3) OX
Mvol_1618	D7DQZ6	Molybdenum cofactor synthesis domain protein OS	Methanococcus voltae (strain ATCC BAA-1334 / A3) OX
Mvol_0919	D7DTW6	Transcriptional regulator, TrmB OS	Methanococcus voltae (strain ATCC BAA-1334 / A3) OX
Mvol_1467	D7DQJ5	Anaerobic ribonucleoside-triphosphate reductase OS	Methanococcus voltae (strain ATCC BAA-1334 / A3) OX
Mvol_1455	D7DQI3	Alpha-L-glutamate ligase, RimK family OS	Methanococcus voltae (strain ATCC BAA-1334 / A3) OX
Mvol_1081	D7DUC8	Amino acid carrier protein OS	Methanococcus voltae (strain ATCC BAA-1334 / A3) OX
rps3ae	D7DTV9	30S ribosomal protein S3Ae OS	Methanococcus voltae (strain ATCC BAA-1334 / A3) OX
Mvol_0780	D7DTH9	Molybdopterin biosynthesis MoaE protein OS	Methanococcus voltae (strain ATCC BAA-1334 / A3) OX
Mvol_1385	D7DV81	Uncharacterized protein OS	Methanococcus voltae (strain ATCC BAA-1334 / A3) OX
mtrA	MTRA_M	etrahydromethanopterin S-methyltransferase subunit A OS	Methanococcus voltae (strain ATCC BAA-1334 / A3) OX
gatE	D7DS19	Glutamyl-tRNA(Gln) amidotransferase subunit E OS	Methanococcus voltae (strain ATCC BAA-1334 / A3) OX
Mvol_0381	D7DSD1	DUF89 domain-containing protein OS	Methanococcus voltae (strain ATCC BAA-1334 / A3) OX
Mvol_0370	D7DSC0	Uncharacterized protein OS	Methanococcus voltae (strain ATCC BAA-1334 / A3) OX
Mvol_0274	D7DS24	Acetolactate synthase, small subunit OS	Methanococcus voltae (strain ATCC BAA-1334 / A3) OX
Mvol_0853	D7DTQ2	Pre-mRNA processing ribonucleoprotein, binding domain protein OS	Methanococcus voltae (strain ATCC BAA-1334 / A3) OX
Mvol_1038	D7DU85	Oligosaccharyl transferase STT3 subunit OS	Methanococcus voltae (strain ATCC BAA-1334 / A3) OX
Mvol_1341	D7DV37	Fructose-bisphosphate aldolase OS	Methanococcus voltae (strain ATCC BAA-1334 / A3) OX
Mvol_1036	D7DU83	Deoxycytidine triphosphate deaminase OS	Methanococcus voltae (strain ATCC BAA-1334 / A3) OX
Mvol_0971	D7DU18	Uncharacterized protein OS	Methanococcus voltae (strain ATCC BAA-1334 / A3) OX
thiC	D7DQK4	Phosphomethylpyrimidine synthase OS	Methanococcus voltae (strain ATCC BAA-1334 / A3) OX
Mvol_1376	D7DV72	PUA domain containing protein OS	Methanococcus voltae (strain ATCC BAA-1334 / A3) OX
Mvol_1180	D7DUM7	Prephenate dehydrogenase OS	Methanococcus voltae (strain ATCC BAA-1334 / A3) OX
Mvol_0565	D7DSW4	CRISPR-associated endoribonuclease OS	Methanococcus voltae (strain ATCC BAA-1334 / A3) OX
Mvol_0953	D7DU00	Uncharacterized protein OS	Methanococcus voltae (strain ATCC BAA-1334 / A3) OX
Mvol_1071	D7DUB8	Phosphoesterase OS	Methanococcus voltae (strain ATCC BAA-1334 / A3) OX
flpA	D7DTQ3	Fibrillarin-like rRNA/tRNA 2'-O-methyltransferase OS	Methanococcus voltae (strain ATCC BAA-1334 / A3) OX
hisA	D7DR14	1-(5-phosphoribosyl)-5-[(5-phosphoribosylamino)methylideneamino] imidazole-4-carboxamide isomerase OS	Methanococcus voltae (strain ATCC BAA-1334 / A3) OX
tfb	D7DV86	Transcription initiation factor IIB OS	Methanococcus voltae (strain ATCC BAA-1334 / A3) OX
Mvol_0409	D7DSF9	Uncharacterized protein OS	Methanococcus voltae (strain ATCC BAA-1334 / A3) OX
Mvol_1678	D7DR56	ATP binding protein OS	Methanococcus voltae (strain ATCC BAA-1334 / A3) OX
Mvol_0339	D7DS89	MMPL domain protein OS	Methanococcus voltae (strain ATCC BAA-1334 / A3) OX
hisS	D7DQM8	Histidine--tRNA ligase OS	Methanococcus voltae (strain ATCC BAA-1334 / A3) OX
Mvol_1603	D7DQY1	4Fe-4S ferredoxin iron-sulfur binding domain protein OS	Methanococcus voltae (strain ATCC BAA-1334 / A3) OX
Mvol_0427	D7DSH7	PK_C domain-containing protein OS	Methanococcus voltae (strain ATCC BAA-1334 / A3) OX
Mvol_1632	D7DR10	Uncharacterized protein OS	Methanococcus voltae (strain ATCC BAA-1334 / A3) OX
Mvol_0646	D7DT45	Periplasmic copper-binding protein OS	Methanococcus voltae (strain ATCC BAA-1334 / A3) OX
Mvol_0260	D7DS10	OBG-type G domain-containing protein OS	Methanococcus voltae (strain ATCC BAA-1334 / A3) OX
Mvol_1471	D7DQJ9	3,4-dihydroxy-2-butanone 4-phosphate synthase OS	Methanococcus voltae (strain ATCC BAA-1334 / A3) OX
dadD	D7DQY7	5'-deoxyadenosine deaminase OS	Methanococcus voltae (strain ATCC BAA-1334 / A3) OX
topA	D7DTG4	DNA topoisomerase 1 OS	Methanococcus voltae (strain ATCC BAA-1334 / A3) OX
tgtA	D7DTK1	tRNA-guanine(15) transglycosylase OS	Methanococcus voltae (strain ATCC BAA-1334 / A3) OX
Mvol_0771	D7DTH0	Putative cell wall-binding domain-like protein OS	Methanococcus voltae (strain ATCC BAA-1334 / A3) OX
Mvol_1031	D7DU78	Uncharacterized protein OS	Methanococcus voltae (strain ATCC BAA-1334 / A3) OX
Mvol_0774	D7DTH3	Rubredoxin-like domain-containing protein OS	Methanococcus voltae (strain ATCC BAA-1334 / A3) OX
Mvol_0933	D7DTY0	UPF0107 protein Mvol_0933 OS	Methanococcus voltae (strain ATCC BAA-1334 / A3) OX
Mvol_0733	D7DTD2	Uncharacterized protein OS	Methanococcus voltae (strain ATCC BAA-1334 / A3) OX
eif2g	D7DRS3	Translation initiation factor 2 subunit gamma OS	Methanococcus voltae (strain ATCC BAA-1334 / A3) OX
Mvol_1162	D7DUK9	Methanogenesis marker 16 metalloprotein OS	Methanococcus voltae (strain ATCC BAA-1334 / A3) OX
Mvol_0855	D7DTQ4	Formate dehydrogenase family accessory protein FdhD OS	Methanococcus voltae (strain ATCC BAA-1334 / A3) OX
Mvol_1549	D7DQS7	Phenylacetate--CoA ligase OS	Methanococcus voltae (strain ATCC BAA-1334 / A3) OX
Mvol_1078	D7DUC5	DUF357 domain-containing protein OS	Methanococcus voltae (strain ATCC BAA-1334 / A3) OX
Mvol_1056	D7DUA3	Protein translation factor SUI1 homolog OS	Methanococcus voltae (strain ATCC BAA-1334 / A3) OX
Mvol_1605	D7DQY3	CBS domain containing protein OS	Methanococcus voltae (strain ATCC BAA-1334 / A3) OX
Mvol_1602	D7DQY0	4Fe-4S ferredoxin iron-sulfur binding domain protein OS	Methanococcus voltae (strain ATCC BAA-1334 / A3) OX
Mvol_1492	D7DQM0	NADPH-dependent FMN reductase OS	Methanococcus voltae (strain ATCC BAA-1334 / A3) OX
Mvol_0633	D7DT32	Periplasmic copper-binding protein OS	Methanococcus voltae (strain ATCC BAA-1334 / A3) OX
Mvol_0247	D7DRZ7	Nucleotidyl transferase OS	Methanococcus voltae (strain ATCC BAA-1334 / A3) OX
Mvol_0913	D7DTW0	Uncharacterized Zn-finger protein-like protein OS	Methanococcus voltae (strain ATCC BAA-1334 / A3) OX
Mvol_0781	D7DTI0	Heavy metal translocating P-type ATPase OS	Methanococcus voltae (strain ATCC BAA-1334 / A3) OX
Mvol_0817	D7DTL6	Integral membrane sensor signal transduction histidine kinase OS	Methanococcus voltae (strain ATCC BAA-1334 / A3) OX
Mvol_1027	D7DU74	DNA-directed RNA polymerase subunit OS	Methanococcus voltae (strain ATCC BAA-1334 / A3) OX
Mvol_0340	D7DS90	Transcriptional regulator, TetR family OS	Methanococcus voltae (strain ATCC BAA-1334 / A3) OX
Mvol_1317	D7DV13	Uncharacterized protein OS	Methanococcus voltae (strain ATCC BAA-1334 / A3) OX
Mvol_1097	D7DUE4	Prephenate dehydratase OS	Methanococcus voltae (strain ATCC BAA-1334 / A3) OX
rps3	D7DUA5	30S ribosomal protein S3 OS	Methanococcus voltae (strain ATCC BAA-1334 / A3) OX
Mvol_1586	D7DQW4	Transcriptional regulator, XRE family OS	Methanococcus voltae (strain ATCC BAA-1334 / A3) OX
purF	D7DSB7	Amidophosphoribosyltransferase OS	Methanococcus voltae (strain ATCC BAA-1334 / A3) OX
Mvol_0968	D7DU15	Beta-lactamase domain protein OS	Methanococcus voltae (strain ATCC BAA-1334 / A3) OX
rps6e	D7DSG9	30S ribosomal protein S6e OS	Methanococcus voltae (strain ATCC BAA-1334 / A3) OX
Mvol_1083	D7DUD0	Transcriptional regulator protein with an HTH domain-like protein OS	Methanococcus voltae (strain ATCC BAA-1334 / A3) OX
rpl34e	D7DT60	50S ribosomal protein L34e OS	Methanococcus voltae (strain ATCC BAA-1334 / A3) OX
Mvol_0735	D7DTD4	GPR1/FUN34/yaaH family protein OS	Methanococcus voltae (strain ATCC BAA-1334 / A3) OX
Mvol_1639	D7DR17	Putative signal transduction protein with CBS domains OS	Methanococcus voltae (strain ATCC BAA-1334 / A3) OX
Mvol_0656	D7DT55	NADPH-dependent FMN reductase OS	Methanococcus voltae (strain ATCC BAA-1334 / A3) OX
Mvol_1406	D7DVA2	Uncharacterized protein OS	Methanococcus voltae (strain ATCC BAA-1334 / A3) OX
Mvol_0402	D7DSF2	Uncharacterized protein OS	Methanococcus voltae (strain ATCC BAA-1334 / A3) OX
Mvol_0150	D7DRQ0	Dephospho-CoA kinase-like protein OS	Methanococcus voltae (strain ATCC BAA-1334 / A3) OX
nusA	D7DU71	Probable transcription termination protein NusA OS	Methanococcus voltae (strain ATCC BAA-1334 / A3) OX
rps19p	D7DUG3	30S ribosomal protein S19P OS	Methanococcus voltae (strain ATCC BAA-1334 / A3) OX
Mvol_0875	D7DTS4	Molybdopterin dinucleotide-binding region OS	Methanococcus voltae (strain ATCC BAA-1334 / A3) OX
Mvol_0259	D7DS09	TPR repeat-containing protein OS	Methanococcus voltae (strain ATCC BAA-1334 / A3) OX
Mvol_1014	D7DU61	Uncharacterized protein OS	Methanococcus voltae (strain ATCC BAA-1334 / A3) OX
Mvol_1011	D7DU58	Precorrin-3B C17-methyltransferase OS	Methanococcus voltae (strain ATCC BAA-1334 / A3) OX
Mvol_0626	D7DT25	Uncharacterized protein OS	Methanococcus voltae (strain ATCC BAA-1334 / A3) OX
Mvol_1377	D7DV73	Methylase OS	Methanococcus voltae (strain ATCC BAA-1334 / A3) OX
Mvol_0232	D7DRY2	UDP-N-acetylglucosamine 2-epimerase OS	Methanococcus voltae (strain ATCC BAA-1334 / A3) OX
purS	D7DTT1	Phosphoribosylformylglycinamidine synthase subunit PurS OS	Methanococcus voltae (strain ATCC BAA-1334 / A3) OX
secD	D7DUE0	Protein-export membrane protein SecD OS	Methanococcus voltae (strain ATCC BAA-1334 / A3) OX
Mvol_0178	D7DRS8	Uncharacterized protein OS	Methanococcus voltae (strain ATCC BAA-1334 / A3) OX
Mvol_0713	D7DTB2	Uncharacterized protein OS	Methanococcus voltae (strain ATCC BAA-1334 / A3) OX
Mvol_1088	D7DUD5	Uncharacterized protein OS	Methanococcus voltae (strain ATCC BAA-1334 / A3) OX
Mvol_1448	D7DQH6	PHP domain protein OS	Methanococcus voltae (strain ATCC BAA-1334 / A3) OX
Mvol_1315	D7DV11	Transcriptional regulator, LysR family OS	Methanococcus voltae (strain ATCC BAA-1334 / A3) OX
mtrC	D7DUH8	Tetrahydromethanopterin S-methyltransferase subunit C OS	Methanococcus voltae (strain ATCC BAA-1334 / A3) OX
Mvol_1699	D7DR77	Uncharacterized protein OS	Methanococcus voltae (strain ATCC BAA-1334 / A3) OX
serS	D7DTG1	Type-2 serine--tRNA ligase OS	Methanococcus voltae (strain ATCC BAA-1334 / A3) OX
Mvol_1225	D7DUS2	Thiamine pyrophosphate protein TPP binding domain protein OS	Methanococcus voltae (strain ATCC BAA-1334 / A3) OX
Mvol_1534	D7DQR2	RelA/SpoT domain protein OS	Methanococcus voltae (strain ATCC BAA-1334 / A3) OX
cheB	D7DTZ5	Protein-glutamate methylesterase/protein-glutamine glutaminase OS	Methanococcus voltae (strain ATCC BAA-1334 / A3) OX
Mvol_1277	D7DUX4	S-layer domain-like protein OS	Methanococcus voltae (strain ATCC BAA-1334 / A3) OX
Mvol_1262	D7DUV9	Methanogenesis marker protein 8 OS	Methanococcus voltae (strain ATCC BAA-1334 / A3) OX
Mvol_0634	D7DT33	S_layer_C domain-containing protein OS	Methanococcus voltae (strain ATCC BAA-1334 / A3) OX
Mvol_1356	D7DV52	Putative methylthioribose-1-phosphate isomerase OS	Methanococcus voltae (strain ATCC BAA-1334 / A3) OX
Mvol_0369	D7DSB9	Succinate dehydrogenase and fumarate reductase iron-sulfur protein OS	Methanococcus voltae (strain ATCC BAA-1334 / A3) OX
Mvol_1242	D7DUT9	NADH ubiquinone oxidoreductase 20 kDa subunit OS	Methanococcus voltae (strain ATCC BAA-1334 / A3) OX
rpl19e	D7DU92	50S ribosomal protein L19e OS	Methanococcus voltae (strain ATCC BAA-1334 / A3) OX
rps10	D7DU66	30S ribosomal protein S10 OS	Methanococcus voltae (strain ATCC BAA-1334 / A3) OX
Mvol_0816	D7DTL5	Response regulator receiver protein OS	Methanococcus voltae (strain ATCC BAA-1334 / A3) OX
Mvol_0562	D7DSW1	CRISPR-associated autoregulator, DevR family OS	Methanococcus voltae (strain ATCC BAA-1334 / A3) OX
Mvol_0625	D7DT24	GTP-binding protein HSR1-related protein OS	Methanococcus voltae (strain ATCC BAA-1334 / A3) OX
rpl31e	D7DV66	50S ribosomal protein L31e OS	Methanococcus voltae (strain ATCC BAA-1334 / A3) OX
ubiX	D7DUG9	Flavin prenyltransferase UbiX OS	Methanococcus voltae (strain ATCC BAA-1334 / A3) OX
Mvol_0992	D7DU39	Aldehyde ferredoxin oxidoreductase OS	Methanococcus voltae (strain ATCC BAA-1334 / A3) OX
Mvol_1067	D7DUB4	Uncharacterized protein OS	Methanococcus voltae (strain ATCC BAA-1334 / A3) OX
Mvol_1175	D7DUM2	S-layer domain-like protein OS	Methanococcus voltae (strain ATCC BAA-1334 / A3) OX
Mvol_1635	D7DR13	Probable bifunctional tRNA threonylcarbamoyladenosine biosynthesis protein OS	Methanococcus voltae (strain ATCC BAA-1334 / A3) OX
Mvol_1196	D7DUP3	Uncharacterized protein OS	Methanococcus voltae (strain ATCC BAA-1334 / A3) OX
Mvol_1032	D7DU79	NIL domain protein OS	Methanococcus voltae (strain ATCC BAA-1334 / A3) OX
Mvol_0384	D7DSD4	ABC transporter related protein OS	Methanococcus voltae (strain ATCC BAA-1334 / A3) OX
Mvol_1357	D7DV53	MoeA domain protein domain I and II OS	Methanococcus voltae (strain ATCC BAA-1334 / A3) OX
Mvol_0414	D7DSG4	Uncharacterized protein OS	Methanococcus voltae (strain ATCC BAA-1334 / A3) OX
trpF	D7DSX5	N-(5'-phosphoribosyl)anthranilate isomerase OS	Methanococcus voltae (strain ATCC BAA-1334 / A3) OX
Mvol_1646	D7DR24	Histidine triad (HIT) protein OS	Methanococcus voltae (strain ATCC BAA-1334 / A3) OX
Mvol_0469	D7DSL9	NTP_transf_2 domain-containing protein OS	Methanococcus voltae (strain ATCC BAA-1334 / A3) OX
Mvol_1677	D7DR55	Uncharacterized protein OS	Methanococcus voltae (strain ATCC BAA-1334 / A3) OX
bioD	D7DUJ2	ATP-dependent dethiobiotin synthetase BioD OS	Methanococcus voltae (strain ATCC BAA-1334 / A3) OX
hisH	D7DRY5	Imidazole glycerol phosphate synthase subunit HisH OS	Methanococcus voltae (strain ATCC BAA-1334 / A3) OX
Mvol_1218	D7DUR5	Uncharacterized protein OS	Methanococcus voltae (strain ATCC BAA-1334 / A3) OX
Mvol_1427	D7DQF6	Putative transcriptional regulatory protein Mvol_1427 OS	Methanococcus voltae (strain ATCC BAA-1334 / A3) OX
Mvol_0826	D7DTM5	Radical SAM domain protein OS	Methanococcus voltae (strain ATCC BAA-1334 / A3) OX
queC	D7DQJ4	7-cyano-7-deazaguanine synthase OS	Methanococcus voltae (strain ATCC BAA-1334 / A3) OX
trpS	D7DUK5	Tryptophan--tRNA ligase OS	Methanococcus voltae (strain ATCC BAA-1334 / A3) OX
rpl24	D7DU99	50S ribosomal protein L24 OS	Methanococcus voltae (strain ATCC BAA-1334 / A3) OX
Mvol_0525	D7DSS5	CRISPR-associated protein, Csh2 family OS	Methanococcus voltae (strain ATCC BAA-1334 / A3) OX
Mvol_0888	D7DTT7	F420-dependent oxidoreductase OS	Methanococcus voltae (strain ATCC BAA-1334 / A3) OX
Mvol_0155	D7DRQ5	Signal peptide peptidase SppA, 36K type OS	Methanococcus voltae (strain ATCC BAA-1334 / A3) OX
Mvol_0617	D7DT16	Uncharacterized protein OS	Methanococcus voltae (strain ATCC BAA-1334 / A3) OX
psmB	D7DTC9	Proteasome subunit beta OS	Methanococcus voltae (strain ATCC BAA-1334 / A3) OX
Mvol_1301	D7DUZ8	DUF521 domain-containing protein OS	Methanococcus voltae (strain ATCC BAA-1334 / A3) OX
Mvol_0038	D7DRD8	Fumarate reductase/succinate dehydrogenase flavoprotein domain protein OS	Methanococcus voltae (strain ATCC BAA-1334 / A3) OX
Mvol_1309	D7DV06	Phytoene dehydrogenase and related protein-like protein OS	Methanococcus voltae (strain ATCC BAA-1334 / A3) OX
Mvol_0709	D7DTA8	Transcriptional regulator, MarR family OS	Methanococcus voltae (strain ATCC BAA-1334 / A3) OX
Mvol_0623	D7DT22	FAD-dependent pyridine nucleotide-disulfide oxidoreductase OS	Methanococcus voltae (strain ATCC BAA-1334 / A3) OX
Mvol_0207	D7DRV7	Transketolase domain protein OS	Methanococcus voltae (strain ATCC BAA-1334 / A3) OX
rps27e	D7DV15	30S ribosomal protein S27e OS	Methanococcus voltae (strain ATCC BAA-1334 / A3) OX
Mvol_0208	D7DRV8	Ribulose-phosphate 3-epimerase OS	Methanococcus voltae (strain ATCC BAA-1334 / A3) OX
Mvol_0958	D7DU05	Uncharacterized protein OS	Methanococcus voltae (strain ATCC BAA-1334 / A3) OX
Mvol_1414	D7DQE3	Radical SAM domain protein OS	Methanococcus voltae (strain ATCC BAA-1334 / A3) OX
Mvol_1379	D7DV75	Putative signal transduction protein with CBS domains OS	Methanococcus voltae (strain ATCC BAA-1334 / A3) OX
Mvol_1415	D7DQE4	Uncharacterized protein OS	Methanococcus voltae (strain ATCC BAA-1334 / A3) OX
Mvol_0857	D7DTQ6	Uncharacterized protein OS	Methanococcus voltae (strain ATCC BAA-1334 / A3) OX
Mvol_1652	D7DR30	Glycosyltransferase 28 domain protein OS	Methanococcus voltae (strain ATCC BAA-1334 / A3) OX
Mvol_1572	D7DQV0	Subunit of tRNA(5-methylaminomethyl-2-thiouridylate) methyltransferase contains the PP-loop ATPase domain-like protein OS	Methanococcus voltae (strain ATCC BAA-1334 / A3) OX
Mvol_1287	D7DUY4	Type II secretion system protein E OS	Methanococcus voltae (strain ATCC BAA-1334 / A3) OX
Mvol_1475	D7DQK3	2-(3-amino-3-carboxypropyl)histidine synthase OS	Methanococcus voltae (strain ATCC BAA-1334 / A3) OX
Mvol_1495	D7DQM3	DEAD/DEAH box helicase domain protein OS	Methanococcus voltae (strain ATCC BAA-1334 / A3) OX
Mvol_1157	D7DUK4	RNA methylase-like protein OS	Methanococcus voltae (strain ATCC BAA-1334 / A3) OX
rps19e	D7DQU8	30S ribosomal protein S19e OS	Methanococcus voltae (strain ATCC BAA-1334 / A3) OX
Mvol_0160	D7DRR0	Uncharacterized protein OS	Methanococcus voltae (strain ATCC BAA-1334 / A3) OX
Mvol_1328	D7DV24	Cobalamin synthesis protein P47K OS	Methanococcus voltae (strain ATCC BAA-1334 / A3) OX
Mvol_1627	D7DR05	TatD-related deoxyribonuclease OS	Methanococcus voltae (strain ATCC BAA-1334 / A3) OX
Mvol_1250	D7DUU7	ABC transporter related protein OS	Methanococcus voltae (strain ATCC BAA-1334 / A3) OX
dphB	D7DTK9	Diphthine synthase OS	Methanococcus voltae (strain ATCC BAA-1334 / A3) OX
Mvol_1123	D7DUH0	Methanogenesis marker protein 10 OS	Methanococcus voltae (strain ATCC BAA-1334 / A3) OX
Mvol_0716	D7DTB5	Uncharacterized protein OS	Methanococcus voltae (strain ATCC BAA-1334 / A3) OX
Mvol_1512	D7DQP0	Beta-lactamase domain protein OS	Methanococcus voltae (strain ATCC BAA-1334 / A3) OX
fen	D7DTU0	Flap endonuclease 1 OS	Methanococcus voltae (strain ATCC BAA-1334 / A3) OX
Mvol_0320	D7DS70	Uncharacterized protein OS	Methanococcus voltae (strain ATCC BAA-1334 / A3) OX
hypA	D7DUT5	Hydrogenase maturation factor HypA OS	Methanococcus voltae (strain ATCC BAA-1334 / A3) OX
Mvol_1320	D7DV16	Translation initiation factor 2, alpha subunit OS	Methanococcus voltae (strain ATCC BAA-1334 / A3) OX
Mvol_0194	D7DRU4	DUF22 domain-containing protein OS	Methanococcus voltae (strain ATCC BAA-1334 / A3) OX
Mvol_1339	D7DV35	TraB family protein OS	Methanococcus voltae (strain ATCC BAA-1334 / A3) OX
mfnB	D7DS38	(5-formylfuran-3-yl)methyl phosphate synthase OS	Methanococcus voltae (strain ATCC BAA-1334 / A3) OX
Mvol_0276	D7DS26	UDP-N-acetylglucosamine 2-epimerase OS	Methanococcus voltae (strain ATCC BAA-1334 / A3) OX
Mvol_1062	D7DUA9	DUF1610 domain-containing protein OS	Methanococcus voltae (strain ATCC BAA-1334 / A3) OX
Mvol_0318	D7DS68	Type I restriction-modification system, M subunit OS	Methanococcus voltae (strain ATCC BAA-1334 / A3) OX
Mvol_1392	D7DV88	Type II secretion system F domain protein OS	Methanococcus voltae (strain ATCC BAA-1334 / A3) OX
Mvol_0211	D7DRW1	Uncharacterized protein OS	Methanococcus voltae (strain ATCC BAA-1334 / A3) OX
Mvol_1100	D7DUE7	Methanogenesis marker protein 2 OS	Methanococcus voltae (strain ATCC BAA-1334 / A3) OX
Mvol_0836	D7DTN5	Uncharacterized protein OS	Methanococcus voltae (strain ATCC BAA-1334 / A3) OX
Mvol_1331	D7DV27	Hydrogenase expression/formation protein HypE OS	Methanococcus voltae (strain ATCC BAA-1334 / A3) OX
dnaG	D7DRD4	DNA primase DnaG OS	Methanococcus voltae (strain ATCC BAA-1334 / A3) OX
Mvol_0249	D7DRZ9	Uncharacterized protein OS	Methanococcus voltae (strain ATCC BAA-1334 / A3) OX
Mvol_0965	D7DU12	NAD(P)H dehydrogenase (Quinone) OS	Methanococcus voltae (strain ATCC BAA-1334 / A3) OX
purM	D7DT48	Phosphoribosylformylglycinamidine cyclo-ligase OS	Methanococcus voltae (strain ATCC BAA-1334 / A3) OX
Mvol_1156	D7DUK3	Phosphopantothenoylcysteine decarboxylase/phosphopantothenate/cysteine ligase OS	Methanococcus voltae (strain ATCC BAA-1334 / A3) OX
Mvol_0880	D7DTS9	Energy-converting hydrogenase B, subunit P OS	Methanococcus voltae (strain ATCC BAA-1334 / A3) OX
rps2	D7DTW1	30S ribosomal protein S2 OS	Methanococcus voltae (strain ATCC BAA-1334 / A3) OX
cofG	D7DT41	7,8-didemethyl-8-hydroxy-5-deazariboflavin synthase OS	Methanococcus voltae (strain ATCC BAA-1334 / A3) OX
Mvol_1508	D7DQN6	Rep_fac-A_C domain-containing protein OS	Methanococcus voltae (strain ATCC BAA-1334 / A3) OX
Mvol_1640	D7DR18	Uncharacterized protein OS	Methanococcus voltae (strain ATCC BAA-1334 / A3) OX
rpl22	D7DUA6	50S ribosomal protein L22 OS	Methanococcus voltae (strain ATCC BAA-1334 / A3) OX
Mvol_0603	D7DT02	Pyruvate/ketoisovalerate oxidoreductase OS	Methanococcus voltae (strain ATCC BAA-1334 / A3) OX
Mvol_1676	D7DR54	Uncharacterized protein OS	Methanococcus voltae (strain ATCC BAA-1334 / A3) OX
Mvol_1585	D7DQW3	ZPR1-related zinc finger protein OS	Methanococcus voltae (strain ATCC BAA-1334 / A3) OX
Mvol_0622	D7DT21	Selenocysteine-specific translation elongation factor OS	Methanococcus voltae (strain ATCC BAA-1334 / A3) OX
Mvol_0895	D7DTU4	Uncharacterized protein OS	Methanococcus voltae (strain ATCC BAA-1334 / A3) OX
Mvol_1146	D7DUJ3	Nicotinamide-nucleotide adenylyltransferase OS	Methanococcus voltae (strain ATCC BAA-1334 / A3) OX
Mvol_0567	D7DSW6	Membrane protein OS	Methanococcus voltae (strain ATCC BAA-1334 / A3) OX
Mvol_1698	D7DR76	TM2 domain containing protein OS	Methanococcus voltae (strain ATCC BAA-1334 / A3) OX
Mvol_0543	D7DSU3	UvrD/REP helicase OS	Methanococcus voltae (strain ATCC BAA-1334 / A3) OX
Mvol_0348	D7DS98	KH domain protein OS	Methanococcus voltae (strain ATCC BAA-1334 / A3) OX
Mvol_0231	D7DRY1	Glycosyl transferase group 1 OS	Methanococcus voltae (strain ATCC BAA-1334 / A3) OX
Mvol_1417	D7DQE6	Geranylgeranylglyceryl phosphate synthase OS	Methanococcus voltae (strain ATCC BAA-1334 / A3) OX
Mvol_0741	D7DTE0	Formylmethanofuran dehydrogenase subunit A OS	Methanococcus voltae (strain ATCC BAA-1334 / A3) OX
rpl23	D7DUG1	50S ribosomal protein L23 OS	Methanococcus voltae (strain ATCC BAA-1334 / A3) OX
Mvol_0571	D7DSX0	DUF553 domain-containing protein OS	Methanococcus voltae (strain ATCC BAA-1334 / A3) OX
mre11	D7DRD7	DNA double-strand break repair protein Mre11 OS	Methanococcus voltae (strain ATCC BAA-1334 / A3) OX
Mvol_0755	D7DTF4	Uncharacterized protein OS	Methanococcus voltae (strain ATCC BAA-1334 / A3) OX
Mvol_1068	D7DUB5	ABC transporter related protein OS	Methanococcus voltae (strain ATCC BAA-1334 / A3) OX
cmk	D7DT61	Cytidylate kinase OS	Methanococcus voltae (strain ATCC BAA-1334 / A3) OX
Mvol_0372	D7DSC2	UPF0216 protein Mvol_0372 OS	Methanococcus voltae (strain ATCC BAA-1334 / A3) OX
Mvol_0221	D7DRX1	RNA polymerase, N/8 Kd subunit OS	Methanococcus voltae (strain ATCC BAA-1334 / A3) OX
dys	D7DUS5	Probable deoxyhypusine synthase OS	Methanococcus voltae (strain ATCC BAA-1334 / A3) OX
rps9	D7DRX0	30S ribosomal protein S9 OS	Methanococcus voltae (strain ATCC BAA-1334 / A3) OX
Mvol_1365	D7DV61	NMD3 family protein OS	Methanococcus voltae (strain ATCC BAA-1334 / A3) OX
Mvol_0363	D7DSB3	NosD domain-containing protein OS	Methanococcus voltae (strain ATCC BAA-1334 / A3) OX
Mvol_0544	D7DSU4	TPR repeat-containing protein OS	Methanococcus voltae (strain ATCC BAA-1334 / A3) OX
Mvol_0952	D7DTZ9	UPF0254 protein Mvol_0952 OS	Methanococcus voltae (strain ATCC BAA-1334 / A3) OX
Mvol_0696	D7DT95	Radical SAM domain protein OS	Methanococcus voltae (strain ATCC BAA-1334 / A3) OX
Mvol_0769	D7DTG8	Uncharacterized protein OS	Methanococcus voltae (strain ATCC BAA-1334 / A3) OX
Mvol_0772	D7DTH1	Uncharacterized protein OS	Methanococcus voltae (strain ATCC BAA-1334 / A3) OX
Mvol_1279	D7DUX6	Xylose isomerase domain protein TIM barrel OS	Methanococcus voltae (strain ATCC BAA-1334 / A3) OX
Mvol_1221	D7DUR8	Cysteine-rich small domain protein OS	Methanococcus voltae (strain ATCC BAA-1334 / A3) OX
Mvol_0702	D7DTA1	Coenzyme F420 hydrogenase/dehydrogenase beta subunit domain protein OS	Methanococcus voltae (strain ATCC BAA-1334 / A3) OX
Mvol_0258	D7DS08	Uncharacterized protein OS	Methanococcus voltae (strain ATCC BAA-1334 / A3) OX
trpD	D7DSX8	Anthranilate phosphoribosyltransferase OS	Methanococcus voltae (strain ATCC BAA-1334 / A3) OX
Mvol_0903	D7DTV2	APHP domain protein OS	Methanococcus voltae (strain ATCC BAA-1334 / A3) OX
top6A	D7DQL5	Type 2 DNA topoisomerase 6 subunit A OS	Methanococcus voltae (strain ATCC BAA-1334 / A3) OX
Mvol_0387	D7DSD7	UBA/THIF-type NAD/FAD binding protein OS	Methanococcus voltae (strain ATCC BAA-1334 / A3) OX
Mvol_0580	D7DSX9	Indole-3-glycerol-phosphate synthase OS	Methanococcus voltae (strain ATCC BAA-1334 / A3) OX
Mvol_1001	D7DU48	GCN5-related N-acetyltransferase OS	Methanococcus voltae (strain ATCC BAA-1334 / A3) OX
Mvol_0284	D7DS34	Transcriptional regulator, XRE family OS	Methanococcus voltae (strain ATCC BAA-1334 / A3) OX
Mvol_0754	D7DTF3	NYN domain-containing protein OS	Methanococcus voltae (strain ATCC BAA-1334 / A3) OX
Mvol_1457	D7DQI5	Non-canonical purine NTP pyrophosphatase, rdgB/HAM1 family OS	Methanococcus voltae (strain ATCC BAA-1334 / A3) OX
Mvol_0332	D7DS82	Putative signal transduction protein with CBS domains OS	Methanococcus voltae (strain ATCC BAA-1334 / A3) OX
Mvol_0153	D7DRQ3	UPF0201 protein Mvol_0153 OS	Methanococcus voltae (strain ATCC BAA-1334 / A3) OX
srp19	D7DTW5	Signal recognition particle 19 kDa protein OS	Methanococcus voltae (strain ATCC BAA-1334 / A3) OX
polC	D7DVA3	DNA polymerase II large subunit OS	Methanococcus voltae (strain ATCC BAA-1334 / A3) OX
Mvol_0752	D7DTF1	Uncharacterized protein OS	Methanococcus voltae (strain ATCC BAA-1334 / A3) OX
Mvol_0964	D7DU11	Aminotransferase class I and II OS	Methanococcus voltae (strain ATCC BAA-1334 / A3) OX
rpl21e	D7DQH4	50S ribosomal protein L21e OS	Methanococcus voltae (strain ATCC BAA-1334 / A3) OX
tmk	D7DU62	Probable thymidylate kinase OS	Methanococcus voltae (strain ATCC BAA-1334 / A3) OX
Mvol_0360	D7DSB0	N-6 adenine-specific DNA methylase OS	Methanococcus voltae (strain ATCC BAA-1334 / A3) OX
Mvol_1707	D7DR85	Indolepyruvate ferredoxin oxidoreductase OS	Methanococcus voltae (strain ATCC BAA-1334 / A3) OX
tiaS	TIAS_M	RNA(Ile2) 2-agmatinylcytidine synthetase TiaS OS	Methanococcus voltae (strain ATCC BAA-1334 / A3) OX
Mvol_0147	D7DRP7	Uncharacterized protein OS	Methanococcus voltae (strain ATCC BAA-1334 / A3) OX
Mvol_1637	D7DR15	Putative signal transduction protein with CBS domains OS	Methanococcus voltae (strain ATCC BAA-1334 / A3) OX
Mvol_0196	D7DRU6	Uncharacterized protein OS	Methanococcus voltae (strain ATCC BAA-1334 / A3) OX
Mvol_0336	D7DS86	Rubrerythrin OS	Methanococcus voltae (strain ATCC BAA-1334 / A3) OX
Mvol_1302	D7DUZ9	Precorrin-4 C11-methyltransferase OS	Methanococcus voltae (strain ATCC BAA-1334 / A3) OX
Mvol_0973	D7DU20	Uncharacterized protein OS	Methanococcus voltae (strain ATCC BAA-1334 / A3) OX
Mvol_1540	D7DQR8	TFIIE_alpha domain-containing protein OS	Methanococcus voltae (strain ATCC BAA-1334 / A3) OX
Mvol_1601	D7DQX9	NADH-ubiquinone oxidoreductase chain 49kDa OS	Methanococcus voltae (strain ATCC BAA-1334 / A3) OX
dtdA	D7DTN7	D-aminoacyl-tRNA deacylase OS	Methanococcus voltae (strain ATCC BAA-1334 / A3) OX
rfcL	D7DR83	Replication factor C large subunit OS	Methanococcus voltae (strain ATCC BAA-1334 / A3) OX
Mvol_1599	D7DQX7	(NiFe)-hydrogenase-3-type complex Eha, EhaM OS	Methanococcus voltae (strain ATCC BAA-1334 / A3) OX
Mvol_1561	D7DQT9	Phytoene dehydrogenase and related protein-like protein OS	Methanococcus voltae (strain ATCC BAA-1334 / A3) OX
Mvol_0821	D7DTM0	Uncharacterized protein OS	Methanococcus voltae (strain ATCC BAA-1334 / A3) OX
Mvol_1314	D7DV10	Uncharacterized protein OS	Methanococcus voltae (strain ATCC BAA-1334 / A3) OX
pdxT	D7DV04	Pyridoxal 5'-phosphate synthase subunit PdxT OS	Methanococcus voltae (strain ATCC BAA-1334 / A3) OX
Mvol_1655	D7DR33	ACT domain-containing protein-like protein OS	Methanococcus voltae (strain ATCC BAA-1334 / A3) OX
rps12	D7DU70	30S ribosomal protein S12 OS	Methanococcus voltae (strain ATCC BAA-1334 / A3) OX
Mvol_1170	D7DUL7	Uncharacterized protein OS	Methanococcus voltae (strain ATCC BAA-1334 / A3) OX
Mvol_0279	D7DS29	Methyltransf_30 domain-containing protein OS	Methanococcus voltae (strain ATCC BAA-1334 / A3) OX
Mvol_1562	D7DQU0	Putative RNA methylase OS	Methanococcus voltae (strain ATCC BAA-1334 / A3) OX
Mvol_1510	D7DQN8	Nucleic acid binding OB-fold tRNA/helicase-type OS	Methanococcus voltae (strain ATCC BAA-1334 / A3) OX
Mvol_0931	D7DTX8	Phosphoesterase DHHA1 OS	Methanococcus voltae (strain ATCC BAA-1334 / A3) OX
Mvol_1272	D7DUW9	Uncharacterized protein OS	Methanococcus voltae (strain ATCC BAA-1334 / A3) OX
Mvol_0732	D7DTD1	UPF0285 protein Mvol_0732 OS	Methanococcus voltae (strain ATCC BAA-1334 / A3) OX
hemC	D7DRN4	Probable porphobilinogen deaminase OS	Methanococcus voltae (strain ATCC BAA-1334 / A3) OX
Mvol_0025	D7DRC5	Glycine betaine/L-proline ABC transporter, ATPase subunit OS	Methanococcus voltae (strain ATCC BAA-1334 / A3) OX
Mvol_0723	D7DTC2	ABC transporter related protein OS	Methanococcus voltae (strain ATCC BAA-1334 / A3) OX
Mvol_0589	D7DSY8	Coenzyme F420 hydrogenase, subunit gamma OS	Methanococcus voltae (strain ATCC BAA-1334 / A3) OX
Mvol_0403	D7DSF3	Uncharacterized protein OS	Methanococcus voltae (strain ATCC BAA-1334 / A3) OX
Mvol_1244	D7DUU1	4Fe-4S ferredoxin iron-sulfur binding domain protein OS	Methanococcus voltae (strain ATCC BAA-1334 / A3) OX
Mvol_1034	D7DU81	PP-loop domain protein OS	Methanococcus voltae (strain ATCC BAA-1334 / A3) OX
Mvol_0294	D7DS44	Transcriptional regulator, MarR family OS	Methanococcus voltae (strain ATCC BAA-1334 / A3) OX
Mvol_1073	D7DUC0	4Fe-4S ferredoxin iron-sulfur binding domain protein OS	Methanococcus voltae (strain ATCC BAA-1334 / A3) OX
Mvol_1690	D7DR68	4Fe-4S ferredoxin iron-sulfur binding domain protein OS	Methanococcus voltae (strain ATCC BAA-1334 / A3) OX
Mvol_1239	D7DUT6	Uncharacterized protein OS	Methanococcus voltae (strain ATCC BAA-1334 / A3) OX
Mvol_0947	D7DTZ4	CheW protein OS	Methanococcus voltae (strain ATCC BAA-1334 / A3) OX
Mvol_0317	D7DS67	Type I site-specific deoxyribonuclease, HsdR family OS	Methanococcus voltae (strain ATCC BAA-1334 / A3) OX
Mvol_0827	D7DTM6	Na/Pi-cotransporter II-related protein OS	Methanococcus voltae (strain ATCC BAA-1334 / A3) OX
Mvol_1499	D7DQM7	FeS_assembly_P domain-containing protein OS	Methanococcus voltae (strain ATCC BAA-1334 / A3) OX
Mvol_0932	D7DTX9	Coenzyme F420-reducing hydrogenase delta subunit OS	Methanococcus voltae (strain ATCC BAA-1334 / A3) OX
Mvol_0329	D7DS79	SSS sodium solute transporter superfamily OS	Methanococcus voltae (strain ATCC BAA-1334 / A3) OX
radB	D7DSA9	DNA repair and recombination protein RadB OS	Methanococcus voltae (strain ATCC BAA-1334 / A3) OX
Mvol_1345	D7DV41	Hydrogenase expression/formation protein HypD OS	Methanococcus voltae (strain ATCC BAA-1334 / A3) OX
Mvol_0778	D7DTH7	Serine dehydratase alpha chain OS	Methanococcus voltae (strain ATCC BAA-1334 / A3) OX
Mvol_0779	D7DTH8	Archease domain-containing protein OS	Methanococcus voltae (strain ATCC BAA-1334 / A3) OX
Mvol_1691	D7DR69	Probable inosine/xanthosine triphosphatase OS	Methanococcus voltae (strain ATCC BAA-1334 / A3) OX
aroD	D7DTY4	3-dehydroquinate dehydratase OS	Methanococcus voltae (strain ATCC BAA-1334 / A3) OX
Mvol_0268	D7DS18	Uncharacterized protein OS	Methanococcus voltae (strain ATCC BAA-1334 / A3) OX
Mvol_0851	D7DTQ0	Uncharacterized protein OS	Methanococcus voltae (strain ATCC BAA-1334 / A3) OX
aroE	D7DTH6	Shikimate dehydrogenase (NADP(+)) OS	Methanococcus voltae (strain ATCC BAA-1334 / A3) OX
Mvol_1144	D7DUJ1	8-amino-7-oxononanoate synthase OS	Methanococcus voltae (strain ATCC BAA-1334 / A3) OX
Mvol_0737	D7DTD6	Uncharacterized protein OS	Methanococcus voltae (strain ATCC BAA-1334 / A3) OX
taw1	D7DQL0	S-adenosyl-L-methionine-dependent tRNA 4-demethylwyosine synthase OS	Methanococcus voltae (strain ATCC BAA-1334 / A3) OX
Mvol_1177	D7DUM4	ABC transporter related protein OS	Methanococcus voltae (strain ATCC BAA-1334 / A3) OX
Mvol_0480	D7DSN0	Uncharacterized protein OS	Methanococcus voltae (strain ATCC BAA-1334 / A3) OX
Mvol_1348	D7DV44	Radical SAM domain protein OS	Methanococcus voltae (strain ATCC BAA-1334 / A3) OX
Mvol_1715	D7DR93	Uncharacterized protein OS	Methanococcus voltae (strain ATCC BAA-1334 / A3) OX
Mvol_1069	D7DUB6	Polar amino acid ABC transporter, inner membrane subunit OS	Methanococcus voltae (strain ATCC BAA-1334 / A3) OX
Mvol_1160	D7DUK7	Uncharacterized protein OS	Methanococcus voltae (strain ATCC BAA-1334 / A3) OX
Mvol_1148	D7DUJ5	Dihydropteroate synthase-related protein OS	Methanococcus voltae (strain ATCC BAA-1334 / A3) OX
Mvol_1000	D7DU47	Fibronectin-binding A domain protein OS	Methanococcus voltae (strain ATCC BAA-1334 / A3) OX
Mvol_0203	D7DRV3	Regulator_TrmB domain-containing protein OS	Methanococcus voltae (strain ATCC BAA-1334 / A3) OX
taw3	D7DUS9	tRNA(Phe) 7-((3-amino-3-carboxypropyl)-4-demethylwyosine(37)-N(4))-methyltransferase OS	Methanococcus voltae (strain ATCC BAA-1334 / A3) OX
Mvol_1352	D7DV48	CBS domain containing protein OS	Methanococcus voltae (strain ATCC BAA-1334 / A3) OX
Mvol_0595	D7DSZ4	Uncharacterized protein OS	Methanococcus voltae (strain ATCC BAA-1334 / A3) OX
Mvol_0356	D7DSA6	Exodeoxyribonuclease III Xth OS	Methanococcus voltae (strain ATCC BAA-1334 / A3) OX
Mvol_0619	D7DT18	FeoA family protein OS	Methanococcus voltae (strain ATCC BAA-1334 / A3) OX
Mvol_0057	D7DRF7	Pyruvate/ketoisovalerate oxidoreductase OS	Methanococcus voltae (strain ATCC BAA-1334 / A3) OX
Mvol_1708	D7DR86	Phenylacetate--CoA ligase OS	Methanococcus voltae (strain ATCC BAA-1334 / A3) OX
Mvol_0966	D7DU13	Uncharacterized protein OS	Methanococcus voltae (strain ATCC BAA-1334 / A3) OX
Mvol_0587	D7DSY6	Coenzyme F420 hydrogenase, subunit alpha OS	Methanococcus voltae (strain ATCC BAA-1334 / A3) OX
Mvol_1710	D7DR88	UPF0284 protein Mvol_1710 OS	Methanococcus voltae (strain ATCC BAA-1334 / A3) OX
Mvol_1615	D7DQZ3	DUF364 domain-containing protein OS	Methanococcus voltae (strain ATCC BAA-1334 / A3) OX
Mvol_1261	D7DUV8	Isopentenyl phosphate kinase OS	Methanococcus voltae (strain ATCC BAA-1334 / A3) OX
Mvol_0940	D7DTY7	Putative asparagine synthetase [glutamine-hydrolyzing] OS	Methanococcus voltae (strain ATCC BAA-1334 / A3) OX
Mvol_0181	D7DRT1	Extracellular solute-binding protein family 3 OS	Methanococcus voltae (strain ATCC BAA-1334 / A3) OX
Mvol_0865	D7DTR4	CRISPR-associated protein TM1812 OS	Methanococcus voltae (strain ATCC BAA-1334 / A3) OX
Mvol_1243	D7DUU0	4Fe-4S ferredoxin iron-sulfur binding domain protein OS	Methanococcus voltae (strain ATCC BAA-1334 / A3) OX
Mvol_0596	D7DSZ5	Uncharacterized protein OS	Methanococcus voltae (strain ATCC BAA-1334 / A3) OX
Mvol_0878	D7DTS7	4Fe-4S ferredoxin iron-sulfur binding domain protein OS	Methanococcus voltae (strain ATCC BAA-1334 / A3) OX
Mvol_0976	D7DU23	Uncharacterized protein OS	Methanococcus voltae (strain ATCC BAA-1334 / A3) OX
Mvol_0047	D7DRE7	Methanogen marker protein 4 OS	Methanococcus voltae (strain ATCC BAA-1334 / A3) OX
Mvol_0412	D7DSG2	Uncharacterized protein OS	Methanococcus voltae (strain ATCC BAA-1334 / A3) OX
Mvol_0428	D7DSH8	Selenide, water dikinase OS	Methanococcus voltae (strain ATCC BAA-1334 / A3) OX
cbiT	D7DTP7	Probable cobalt-precorrin-6B C(15)-methyltransferase (decarboxylating) OS	Methanococcus voltae (strain ATCC BAA-1334 / A3) OX
Mvol_1216	D7DUR3	Uncharacterized protein OS	Methanococcus voltae (strain ATCC BAA-1334 / A3) OX
trm1	D7DQJ6	tRNA (guanine(26)-N(2))-dimethyltransferase OS	Methanococcus voltae (strain ATCC BAA-1334 / A3) OX
Mvol_1306	D7DV03	DUF43 domain-containing protein OS	Methanococcus voltae (strain ATCC BAA-1334 / A3) OX
rpl44e	D7DV14	50S ribosomal protein L44e OS	Methanococcus voltae (strain ATCC BAA-1334 / A3) OX
Mvol_1509	D7DQN7	Uncharacterized protein OS	Methanococcus voltae (strain ATCC BAA-1334 / A3) OX
Mvol_0233	D7DRY3	D-glucuronyl C5-epimerase domain protein OS	Methanococcus voltae (strain ATCC BAA-1334 / A3) OX
Mvol_0936	D7DTY3	ERCC4 domain protein OS	Methanococcus voltae (strain ATCC BAA-1334 / A3) OX
nnrD	D7DUP0	ADP-dependent (S)-NAD(P)H-hydrate dehydratase OS	Methanococcus voltae (strain ATCC BAA-1334 / A3) OX
Mvol_0685	D7DT84	ABC-type Fe3+-hydroxamate transport system periplasmic component-like protein OS	Methanococcus voltae (strain ATCC BAA-1334 / A3) OX
Mvol_0699	D7DT98	Inhibitor_I42 domain-containing protein OS	Methanococcus voltae (strain ATCC BAA-1334 / A3) OX
sepS	D7DSI3	O-phosphoserine--tRNA(Cys) ligase OS	Methanococcus voltae (strain ATCC BAA-1334 / A3) OX
Mvol_0285	D7DS35	Uncharacterized protein OS	Methanococcus voltae (strain ATCC BAA-1334 / A3) OX
Mvol_0056	D7DRF6	Uncharacterized protein OS	Methanococcus voltae (strain ATCC BAA-1334 / A3) OX
Mvol_1310	D7DV07	Uncharacterized protein OS	Methanococcus voltae (strain ATCC BAA-1334 / A3) OX
Mvol_1496	D7DQM4	Uncharacterized protein OS	Methanococcus voltae (strain ATCC BAA-1334 / A3) OX
Mvol_0142	D7DRP2	Methyltrans_SAM domain-containing protein OS	Methanococcus voltae (strain ATCC BAA-1334 / A3) OX
Mvol_0922	D7DTW9	UPF0251 protein Mvol_0922 OS	Methanococcus voltae (strain ATCC BAA-1334 / A3) OX
srp54	D7DUG8	Signal recognition particle 54 kDa protein OS	Methanococcus voltae (strain ATCC BAA-1334 / A3) OX
Mvol_1303	D7DV00	Uncharacterized protein OS	Methanococcus voltae (strain ATCC BAA-1334 / A3) OX
Mvol_0290	D7DS40	Nucleotide sugar dehydrogenase OS	Methanococcus voltae (strain ATCC BAA-1334 / A3) OX
Mvol_1143	D7DUJ0	6-carboxyhexanoate--CoA ligase OS	Methanococcus voltae (strain ATCC BAA-1334 / A3) OX
Mvol_1330	D7DV26	Phosphosulfolactate synthase OS	Methanococcus voltae (strain ATCC BAA-1334 / A3) OX
Mvol_0701	D7DTA0	Uncharacterized protein OS	Methanococcus voltae (strain ATCC BAA-1334 / A3) OX
Mvol_1393	D7DV89	Type II secretion system F domain protein OS	Methanococcus voltae (strain ATCC BAA-1334 / A3) OX
Mvol_0561	D7DSW0	CRISPR-associated protein Cas5 family OS	Methanococcus voltae (strain ATCC BAA-1334 / A3) OX
Mvol_0438	D7DSI8	Radical SAM domain protein OS	Methanococcus voltae (strain ATCC BAA-1334 / A3) OX
Mvol_0241	D7DRZ1	Asparagine synthase OS	Methanococcus voltae (strain ATCC BAA-1334 / A3) OX
Mvol_1236	D7DUT3	N-glycosylase/DNA lyase OS	Methanococcus voltae (strain ATCC BAA-1334 / A3) OX
htpX	D7DR34	Protease HtpX homolog OS	Methanococcus voltae (strain ATCC BAA-1334 / A3) OX
Mvol_1187	D7DUN4	Uncharacterized protein OS	Methanococcus voltae (strain ATCC BAA-1334 / A3) OX
Mvol_1246	D7DUU3	Na+/H+ antiporter MnhB subunit-related protein OS	Methanococcus voltae (strain ATCC BAA-1334 / A3) OX
Mvol_0801	D7DTK0	Uncharacterized protein OS	Methanococcus voltae (strain ATCC BAA-1334 / A3) OX
Mvol_1275	D7DUX2	HTH-type transcriptional regulator OS	Methanococcus voltae (strain ATCC BAA-1334 / A3) OX
rnp3	D7DR06	Ribonuclease P protein component 3 OS	Methanococcus voltae (strain ATCC BAA-1334 / A3) OX
Mvol_1323	D7DV19	Methanogenesis marker protein 9 OS	Methanococcus voltae (strain ATCC BAA-1334 / A3) OX
Mvol_0705	D7DTA4	Helicase c2 OS	Methanococcus voltae (strain ATCC BAA-1334 / A3) OX
tbp	D7DR72	TATA-box-binding protein OS	Methanococcus voltae (strain ATCC BAA-1334 / A3) OX
Mvol_0242	D7DRZ2	NAD-dependent epimerase/dehydratase OS	Methanococcus voltae (strain ATCC BAA-1334 / A3) OX
rps28e	D7DSE4	30S ribosomal protein S28e OS	Methanococcus voltae (strain ATCC BAA-1334 / A3) OX
thiI	D7DRD0	Probable tRNA sulfurtransferase OS	Methanococcus voltae (strain ATCC BAA-1334 / A3) OX
Mvol_1125	D7DUH2	Methyl-coenzyme M reductase operon protein D OS	Methanococcus voltae (strain ATCC BAA-1334 / A3) OX
Mvol_1120	D7DUG7	Hydro-lyase, Fe-S type, tartrate/fumarate subfamily, beta subunit OS	Methanococcus voltae (strain ATCC BAA-1334 / A3) OX
Mvol_1086	D7DUD3	Uncharacterized protein OS	Methanococcus voltae (strain ATCC BAA-1334 / A3) OX
secY	D7DU87	Protein translocase subunit SecY OS	Methanococcus voltae (strain ATCC BAA-1334 / A3) OX
Mvol_0863	D7DTR2	Carbamoyltransferase OS	Methanococcus voltae (strain ATCC BAA-1334 / A3) OX
rnz	D7DSH6	Ribonuclease Z OS	Methanococcus voltae (strain ATCC BAA-1334 / A3) OX
Mvol_0526	D7DSS6	CRISPR-associated protein Cas5, Hmari subtype OS	Methanococcus voltae (strain ATCC BAA-1334 / A3) OX
Mvol_0511	D7DSR1	HTH hxlR-type domain-containing protein OS	Methanococcus voltae (strain ATCC BAA-1334 / A3) OX
Mvol_0886	D7DTT5	Amino acid-binding ACT domain protein OS	Methanococcus voltae (strain ATCC BAA-1334 / A3) OX
apt	D7DU06	Adenine phosphoribosyltransferase OS	Methanococcus voltae (strain ATCC BAA-1334 / A3) OX
Mvol_0868	D7DTR7	1-(5-phosphoribosyl)-5-amino-4-imidazole-carboxylate (AIR) carboxylase OS	Methanococcus voltae (strain ATCC BAA-1334 / A3) OX
Mvol_0695	D7DT94	Uncharacterized protein OS	Methanococcus voltae (strain ATCC BAA-1334 / A3) OX
Mvol_1610	D7DQY8	L-seryl-tRNA(Sec) kinase OS	Methanococcus voltae (strain ATCC BAA-1334 / A3) OX
Mvol_0234	D7DRY4	N-acetyl sugar amidotransferase OS	Methanococcus voltae (strain ATCC BAA-1334 / A3) OX
Mvol_1424	D7DQF3	tRNA pseudouridine synthase D TruD OS	Methanococcus voltae (strain ATCC BAA-1334 / A3) OX
Mvol_1276	D7DUX3	Exporter of the RND superfamily protein-like protein OS	Methanococcus voltae (strain ATCC BAA-1334 / A3) OX
Mvol_0743	D7DTE2	Formylmethanofuran dehydrogenase subunit B OS	Methanococcus voltae (strain ATCC BAA-1334 / A3) OX
Mvol_1451	D7DQH9	Putative signal transduction protein with CBS domains OS	Methanococcus voltae (strain ATCC BAA-1334 / A3) OX
Mvol_1264	D7DUW1	Methyl-viologen-reducing hydrogenase delta subunit OS	Methanococcus voltae (strain ATCC BAA-1334 / A3) OX
Mvol_0238	D7DRY8	Radical SAM domain protein OS	Methanococcus voltae (strain ATCC BAA-1334 / A3) OX
nifH	D7DT99	Nitrogenase iron protein OS	Methanococcus voltae (strain ATCC BAA-1334 / A3) OX
Mvol_1373	D7DV69	Uncharacterized protein OS	Methanococcus voltae (strain ATCC BAA-1334 / A3) OX
Mvol_0998	D7DU45	Sigma 54 interacting domain protein OS	Methanococcus voltae (strain ATCC BAA-1334 / A3) OX
Mvol_1257	D7DUV4	Uncharacterized protein OS	Methanococcus voltae (strain ATCC BAA-1334 / A3) OX
Mvol_1583	D7DQW1	Uncharacterized protein OS	Methanococcus voltae (strain ATCC BAA-1334 / A3) OX
Mvol_1389	D7DV85	Uncharacterized protein OS	Methanococcus voltae (strain ATCC BAA-1334 / A3) OX
Mvol_0257	D7DS07	O-phosphoseryl-tRNA(Sec) selenium transferase OS	Methanococcus voltae (strain ATCC BAA-1334 / A3) OX
Mvol_1440	D7DQG8	3-hydroxy-3-methylglutaryl coenzyme A reductase OS	Methanococcus voltae (strain ATCC BAA-1334 / A3) OX
nac	D7DV40	Nascent polypeptide-associated complex protein OS	Methanococcus voltae (strain ATCC BAA-1334 / A3) OX
Mvol_0349	D7DS99	Transferase hexapeptide repeat containing protein OS	Methanococcus voltae (strain ATCC BAA-1334 / A3) OX
Mvol_1592	D7DQX0	(NiFe)-hydrogenase-3-type complex Eha, membrane protein EhaF OS	Methanococcus voltae (strain ATCC BAA-1334 / A3) OX
Mvol_0689	D7DT88	Dinitrogenase iron-molybdenum cofactor biosynthesis protein OS	Methanococcus voltae (strain ATCC BAA-1334 / A3) OX
Mvol_1383	D7DV79	Uncharacterized protein OS	Methanococcus voltae (strain ATCC BAA-1334 / A3) OX
Mvol_1217	D7DUR4	Uncharacterized protein OS	Methanococcus voltae (strain ATCC BAA-1334 / A3) OX
Mvol_1422	D7DQF1	CoA-binding protein OS	Methanococcus voltae (strain ATCC BAA-1334 / A3) OX
Mvol_1224	D7DUS1	Uncharacterized protein OS	Methanococcus voltae (strain ATCC BAA-1334 / A3) OX
Mvol_0612	D7DT11	Precorrin-6y C5,15-methyltransferase (Decarboxylating), CbiE subunit OS	Methanococcus voltae (strain ATCC BAA-1334 / A3) OX
Mvol_0866	D7DTR5	Uncharacterized protein OS	Methanococcus voltae (strain ATCC BAA-1334 / A3) OX
dacZ	D7DR02	Diadenylate cyclase OS	Methanococcus voltae (strain ATCC BAA-1334 / A3) OX
Mvol_0641	D7DT40	ThiamineS protein OS	Methanococcus voltae (strain ATCC BAA-1334 / A3) OX
Mvol_0856	D7DTQ5	Uncharacterized protein OS	Methanococcus voltae (strain ATCC BAA-1334 / A3) OX
Mvol_1402	D7DV98	Cobyrinic acid ac-diamide synthase OS	Methanococcus voltae (strain ATCC BAA-1334 / A3) OX
Mvol_0629	D7DT28	Putative HTH-type transcriptional regulatory protein Mvol_0629 OS	Methanococcus voltae (strain ATCC BAA-1334 / A3) OX
pfkC	D7DRF0	ADP-specific phosphofructokinase OS	Methanococcus voltae (strain ATCC BAA-1334 / A3) OX
Mvol_0180	D7DRT0	Uncharacterized protein OS	Methanococcus voltae (strain ATCC BAA-1334 / A3) OX
Mvol_0138	D7DRN8	Chorismate mutase OS	Methanococcus voltae (strain ATCC BAA-1334 / A3) OX
mobA	D7DRN1	Probable molybdenum cofactor guanylyltransferase OS	Methanococcus voltae (strain ATCC BAA-1334 / A3) OX
Mvol_0841	D7DTP0	Uncharacterized protein OS	Methanococcus voltae (strain ATCC BAA-1334 / A3) OX
Mvol_1465	D7DQJ3	Glycerol-1-phosphate dehydrogenase [NAD(P)+] OS	Methanococcus voltae (strain ATCC BAA-1334 / A3) OX
Mvol_1126	D7DUH3	Methyl-coenzyme M reductase operon protein C OS	Methanococcus voltae (strain ATCC BAA-1334 / A3) OX
Mvol_1720	D7DR98	Flagellin OS	Methanococcus voltae (strain ATCC BAA-1334 / A3) OX
queE	D7DQG1	7-carboxy-7-deazaguanine synthase OS	Methanococcus voltae (strain ATCC BAA-1334 / A3) OX
Mvol_1297	D7DUZ4	Flagellin OS	Methanococcus voltae (strain ATCC BAA-1334 / A3) OX
Mvol_0416	D7DSG6	Aldo/keto reductase OS	Methanococcus voltae (strain ATCC BAA-1334 / A3) OX
Mvol_0243	D7DRZ3	Transferase hexapeptide repeat containing protein OS	Methanococcus voltae (strain ATCC BAA-1334 / A3) OX
Mvol_1292	D7DUY9	Flagella protein OS	Methanococcus voltae (strain ATCC BAA-1334 / A3) OX
rps17e	D7DRN7	30S ribosomal protein S17e OS	Methanococcus voltae (strain ATCC BAA-1334 / A3) OX
Mvol_0763	D7DTG2	NurA domain protein OS	Methanococcus voltae (strain ATCC BAA-1334 / A3) OX
Mvol_0766	D7DTG5	Phosphonopyruvate decarboxylase-related protein OS	Methanococcus voltae (strain ATCC BAA-1334 / A3) OX
Mvol_0691	D7DT90	Cobyrinic acid ac-diamide synthase OS	Methanococcus voltae (strain ATCC BAA-1334 / A3) OX
Mvol_0760	D7DTF9	ATP-grasp domain-containing protein OS	Methanococcus voltae (strain ATCC BAA-1334 / A3) OX
Mvol_1256	D7DUV3	Small GTP-binding protein OS	Methanococcus voltae (strain ATCC BAA-1334 / A3) OX
cobQ	D7DTN0	Probable cobyric acid synthase OS	Methanococcus voltae (strain ATCC BAA-1334 / A3) OX
Mvol_1353	D7DV49	TrkA-N domain protein OS	Methanococcus voltae (strain ATCC BAA-1334 / A3) OX
Mvol_0347	D7DS97	Transcriptional regulator, TrmB OS	Methanococcus voltae (strain ATCC BAA-1334 / A3) OX
cofD	D7DR29	Phosphoenolpyruvate transferase OS	Methanococcus voltae (strain ATCC BAA-1334 / A3) OX
ecfA	D7DQZ7	Energy-coupling factor transporter ATP-binding protein EcfA OS	Methanococcus voltae (strain ATCC BAA-1334 / A3) OX
Mvol_0707	D7DTA6	Uncharacterized protein OS	Methanococcus voltae (strain ATCC BAA-1334 / A3) OX
Mvol_0236	D7DRY6	Histidine biosynthesis protein OS	Methanococcus voltae (strain ATCC BAA-1334 / A3) OX
Mvol_1350	D7DV46	Cyclase family protein OS	Methanococcus voltae (strain ATCC BAA-1334 / A3) OX
Mvol_0570	D7DSW9	Transcriptional regulator, TetR family OS	Methanococcus voltae (strain ATCC BAA-1334 / A3) OX
Mvol_0934	D7DTY1	Uncharacterized protein OS	Methanococcus voltae (strain ATCC BAA-1334 / A3) OX
Mvol_1291	D7DUY8	Flagella protein OS	Methanococcus voltae (strain ATCC BAA-1334 / A3) OX
Mvol_1454	D7DQI2	Mur ligase middle domain protein OS	Methanococcus voltae (strain ATCC BAA-1334 / A3) OX
Mvol_0301	D7DS51	Uncharacterized protein OS	Methanococcus voltae (strain ATCC BAA-1334 / A3) OX
Mvol_0514	D7DSR4	N-6 DNA methylase OS	Methanococcus voltae (strain ATCC BAA-1334 / A3) OX
cca	D7DTU6	CCA-adding enzyme OS	Methanococcus voltae (strain ATCC BAA-1334 / A3) OX
Mvol_0708	D7DTA7	Uncharacterized protein OS	Methanococcus voltae (strain ATCC BAA-1334 / A3) OX
Mvol_0028	D7DRC8	PP-loop domain protein OS	Methanococcus voltae (strain ATCC BAA-1334 / A3) OX
Mvol_1674	D7DR52	CoA-substrate-specific enzyme activase OS	Methanococcus voltae (strain ATCC BAA-1334 / A3) OX
Mvol_1458	D7DQI6	Heavy metal translocating P-type ATPase OS	Methanococcus voltae (strain ATCC BAA-1334 / A3) OX
Mvol_1633	D7DR11	Precorrin-8X methylmutase CbiC/CobH OS	Methanococcus voltae (strain ATCC BAA-1334 / A3) OX
Mvol_1033	D7DU80	Molybdopterin converting factor, subunit 1 OS	Methanococcus voltae (strain ATCC BAA-1334 / A3) OX
Mvol_0135	D7DRN5	Asp/Glu amidotransferase, subunit C OS	Methanococcus voltae (strain ATCC BAA-1334 / A3) OX
Mvol_1138	D7DUI5	Uncharacterized protein OS	Methanococcus voltae (strain ATCC BAA-1334 / A3) OX
Mvol_0747	D7DTE6	DUF364 domain-containing protein OS	Methanococcus voltae (strain ATCC BAA-1334 / A3) OX
spt4	D7DRA2	Transcription elongation factor Spt4 OS	Methanococcus voltae (strain ATCC BAA-1334 / A3) OX
eif5a	D7DS92	Translation initiation factor 5A OS	Methanococcus voltae (strain ATCC BAA-1334 / A3) OX
Mvol_0590	D7DSY9	Coenzyme F420 hydrogenase, subunit beta OS	Methanococcus voltae (strain ATCC BAA-1334 / A3) OX
Mvol_0391	D7DSE1	Uncharacterized protein OS	Methanococcus voltae (strain ATCC BAA-1334 / A3) OX
pelA	D7DQF7	Protein pelota homolog OS	Methanococcus voltae (strain ATCC BAA-1334 / A3) OX
pyrK	D7DTY8	Probable dihydroorotate dehydrogenase B (NAD(+)), electron transfer subunit OS	Methanococcus voltae (strain ATCC BAA-1334 / A3) OX
Mvol_1009	D7DU56	Uncharacterized protein OS	Methanococcus voltae (strain ATCC BAA-1334 / A3) OX
Mvol_0789	D7DTI8	Pseudouridine synthase OS	Methanococcus voltae (strain ATCC BAA-1334 / A3) OX
bioB	D7DTB4	Biotin synthase OS	Methanococcus voltae (strain ATCC BAA-1334 / A3) OX
Mvol_1183	D7DUN0	ABC transporter related protein OS	Methanococcus voltae (strain ATCC BAA-1334 / A3) OX
rps27ae	D7DRA5	30S ribosomal protein S27ae OS	Methanococcus voltae (strain ATCC BAA-1334 / A3) OX
Mvol_1237	D7DUT4	Rubredoxin-type Fe(Cys)4 protein OS	Methanococcus voltae (strain ATCC BAA-1334 / A3) OX
Mvol_0053	D7DRF3	Alpha-amylase OS	Methanococcus voltae (strain ATCC BAA-1334 / A3) OX
Mvol_1644	D7DR22	Choline dehydrogenase-like flavoprotein OS	Methanococcus voltae (strain ATCC BAA-1334 / A3) OX
Mvol_1139	D7DUI6	TatD-related deoxyribonuclease OS	Methanococcus voltae (strain ATCC BAA-1334 / A3) OX
nadK	D7DQY9	NAD kinase OS	Methanococcus voltae (strain ATCC BAA-1334 / A3) OX
Mvol_0797	D7DTJ6	Protein-tyrosine phosphatase, low molecular weight OS	Methanococcus voltae (strain ATCC BAA-1334 / A3) OX
Mvol_1709	D7DR87	Methanogenesis marker protein 6 OS	Methanococcus voltae (strain ATCC BAA-1334 / A3) OX
Mvol_1411	D7DVA7	Uncharacterized conserved protein UCP019262 OS	Methanococcus voltae (strain ATCC BAA-1334 / A3) OX
Mvol_0262	D7DS12	Uncharacterized protein OS	Methanococcus voltae (strain ATCC BAA-1334 / A3) OX
smc	D7DU10	Chromosome partition protein Smc OS	Methanococcus voltae (strain ATCC BAA-1334 / A3) OX
Mvol_0036	D7DRD6	PINc domain-containing protein OS	Methanococcus voltae (strain ATCC BAA-1334 / A3) OX
rpl37ae	D7DUQ5	50S ribosomal protein L37Ae OS	Methanococcus voltae (strain ATCC BAA-1334 / A3) OX
rad50	D7DRD5	DNA double-strand break repair Rad50 ATPase OS	Methanococcus voltae (strain ATCC BAA-1334 / A3) OX
Mvol_0059	D7DRF9	Uncharacterized protein OS	Methanococcus voltae (strain ATCC BAA-1334 / A3) OX
Mvol_1284	D7DUY1	Phosphoesterase RecJ domain protein OS	Methanococcus voltae (strain ATCC BAA-1334 / A3) OX
Mvol_0631	D7DT30	Uncharacterized protein OS	Methanococcus voltae (strain ATCC BAA-1334 / A3) OX
Mvol_0867	D7DTR6	DNA-(Apurinic or apyrimidinic site) lyase OS	Methanococcus voltae (strain ATCC BAA-1334 / A3) OX
Mvol_1550	D7DQS8	Na+/solute symporter OS	Methanococcus voltae (strain ATCC BAA-1334 / A3) OX
Mvol_1384	D7DV80	Radical SAM domain protein OS	Methanococcus voltae (strain ATCC BAA-1334 / A3) OX
Mvol_0382	D7DSD2	Lipoxygenase LH2 OS	Methanococcus voltae (strain ATCC BAA-1334 / A3) OX
secF	D7DUE1	Protein-export membrane protein SecF OS	Methanococcus voltae (strain ATCC BAA-1334 / A3) OX
Mvol_0335	D7DS85	Uncharacterized protein OS	Methanococcus voltae (strain ATCC BAA-1334 / A3) OX
Mvol_0524	D7DSS4	CRISPR-associated protein, TM1802 family OS	Methanococcus voltae (strain ATCC BAA-1334 / A3) OX
Mvol_0256	D7DS06	Isopropylmalate/citramalate/homocitrate synthase OS	Methanococcus voltae (strain ATCC BAA-1334 / A3) OX
Mvol_0516	D7DSR6	Type III restriction protein res subunit OS	Methanococcus voltae (strain ATCC BAA-1334 / A3) OX
Mvol_0533	D7DST3	Uncharacterized protein OS	Methanococcus voltae (strain ATCC BAA-1334 / A3) OX
Mvol_1037	D7DU84	tRNA (cytidine(56)-2'-O)-methyltransferase OS	Methanococcus voltae (strain ATCC BAA-1334 / A3) OX
priL	D7DQE8	DNA primase large subunit PriL OS	Methanococcus voltae (strain ATCC BAA-1334 / A3) OX
Mvol_1453	D7DQI1	Metal dependent phosphohydrolase OS	Methanococcus voltae (strain ATCC BAA-1334 / A3) OX
Mvol_0551	D7DSV0	CRISPR-associated protein, Cmr5 family OS	Methanococcus voltae (strain ATCC BAA-1334 / A3) OX
Mvol_1426	D7DQF5	RIO-like kinase OS	Methanococcus voltae (strain ATCC BAA-1334 / A3) OX
Mvol_0892	D7DTU1	Uncharacterized protein OS	Methanococcus voltae (strain ATCC BAA-1334 / A3) OX
Mvol_1227	D7DUS4	Carbamoyltransferase OS	Methanococcus voltae (strain ATCC BAA-1334 / A3) OX
hemA	D7DQG9	Glutamyl-tRNA reductase OS	Methanococcus voltae (strain ATCC BAA-1334 / A3) OX
Mvol_0712	D7DTB1	DUF553 domain-containing protein OS	Methanococcus voltae (strain ATCC BAA-1334 / A3) OX
Mvol_0531	D7DST1	CRISPR-associated protein, Cmr5 family OS	Methanococcus voltae (strain ATCC BAA-1334 / A3) OX
Mvol_0624	D7DT23	Uncharacterized protein OS	Methanococcus voltae (strain ATCC BAA-1334 / A3) OX
Mvol_1670	D7DR48	DNA polymerase OS	Methanococcus voltae (strain ATCC BAA-1334 / A3) OX
rnp1	D7DUA2	Ribonuclease P protein component 1 OS	Methanococcus voltae (strain ATCC BAA-1334 / A3) OX
Mvol_1346	D7DV42	Hydro-lyase, Fe-S type, tartrate/fumarate subfamily, alpha subunit OS	Methanococcus voltae (strain ATCC BAA-1334 / A3) OX
Mvol_0174	D7DRS4	RNA methylase, NOL1/NOP2/sun family OS	Methanococcus voltae (strain ATCC BAA-1334 / A3) OX
Mvol_0749	D7DTE8	Molybdenum ABC transporter, periplasmic molybdate-binding protein OS	Methanococcus voltae (strain ATCC BAA-1334 / A3) OX
Mvol_1273	D7DUX0	4Fe-4S ferredoxin iron-sulfur binding domain protein OS	Methanococcus voltae (strain ATCC BAA-1334 / A3) OX
Mvol_1214	D7DUR1	Uncharacterized protein OS	Methanococcus voltae (strain ATCC BAA-1334 / A3) OX
pyrI	D7DSZ9	Aspartate carbamoyltransferase regulatory chain OS	Methanococcus voltae (strain ATCC BAA-1334 / A3) OX
Mvol_1012	D7DU59	Cobalt ABC transporter, inner membrane subunit CbiQ OS	Methanococcus voltae (strain ATCC BAA-1334 / A3) OX
Mvol_1335	D7DV31	Sjogrens syndrome scleroderma autoantigen 1 OS	Methanococcus voltae (strain ATCC BAA-1334 / A3) OX
Mvol_0513	D7DSR3	Uncharacterized protein OS	Methanococcus voltae (strain ATCC BAA-1334 / A3) OX
Mvol_0341	D7DS91	Sodium/calcium exchanger membrane region OS	Methanococcus voltae (strain ATCC BAA-1334 / A3) OX
Mvol_1439	D7DQG7	Formylmethanofuran dehydrogenase subunit C-like protein OS	Methanococcus voltae (strain ATCC BAA-1334 / A3) OX
Mvol_0157	D7DRQ7	Uncharacterized protein OS	Methanococcus voltae (strain ATCC BAA-1334 / A3) OX
Mvol_1206	D7DUQ3	Probable Brix domain-containing ribosomal biogenesis protein OS	Methanococcus voltae (strain ATCC BAA-1334 / A3) OX
Mvol_1063	D7DUB0	Aspartate/glutamate/uridylate kinase OS	Methanococcus voltae (strain ATCC BAA-1334 / A3) OX
Mvol_1606	D7DQY4	Helix-turn-helix type 11 domain protein OS	Methanococcus voltae (strain ATCC BAA-1334 / A3) OX
Mvol_1169	D7DUL6	Phosphatidylglycerophosphatase A OS	Methanococcus voltae (strain ATCC BAA-1334 / A3) OX
Mvol_0263	D7DS13	Alpha-glucan phosphorylase OS	Methanococcus voltae (strain ATCC BAA-1334 / A3) OX
Mvol_0309	D7DS59	KAP P-loop domain protein OS	Methanococcus voltae (strain ATCC BAA-1334 / A3) OX
Mvol_0441	D7DSJ1	Deacetylase-like protein OS	Methanococcus voltae (strain ATCC BAA-1334 / A3) OX
Mvol_0750	D7DTE9	Molybdenum cofactor synthesis domain protein OS	Methanococcus voltae (strain ATCC BAA-1334 / A3) OX
Mvol_1166	D7DUL3	RimK domain protein ATP-grasp OS	Methanococcus voltae (strain ATCC BAA-1334 / A3) OX
Mvol_0698	D7DT97	Radical SAM domain protein OS	Methanococcus voltae (strain ATCC BAA-1334 / A3) OX
Mvol_1008	D7DU55	Xanthine/uracil/vitamin C permease OS	Methanococcus voltae (strain ATCC BAA-1334 / A3) OX
Mvol_0894	D7DTU3	Protein Mvol_0894 OS	Methanococcus voltae (strain ATCC BAA-1334 / A3) OX
cas1	D7DSS3	CRISPR-associated endonuclease Cas1 OS	Methanococcus voltae (strain ATCC BAA-1334 / A3) OX
Mvol_1359	D7DV55	Transcriptional regulator, XRE family OS	Methanococcus voltae (strain ATCC BAA-1334 / A3) OX
Mvol_0564	D7DSW3	Uncharacterized protein OS	Methanococcus voltae (strain ATCC BAA-1334 / A3) OX
uppS	D7DRP9	Tritrans,polycis-undecaprenyl-diphosphate synthase (geranylgeranyl-diphosphate specific) OS	Methanococcus voltae (strain ATCC BAA-1334 / A3) OX
Mvol_0239	D7DRY9	Radical SAM domain protein OS	Methanococcus voltae (strain ATCC BAA-1334 / A3) OX
Mvol_1091	D7DUD8	Uncharacterized protein OS	Methanococcus voltae (strain ATCC BAA-1334 / A3) OX
Mvol_0222	D7DRX2	RNA polymerase Rpb6 OS	Methanococcus voltae (strain ATCC BAA-1334 / A3) OX
Mvol_0542	D7DSU2	ATPase OS	Methanococcus voltae (strain ATCC BAA-1334 / A3) OX
rpl29	D7DUA4	50S ribosomal protein L29 OS	Methanococcus voltae (strain ATCC BAA-1334 / A3) OX
moaA	D7DS11	Probable GTP 3',8-cyclase OS	Methanococcus voltae (strain ATCC BAA-1334 / A3) OX
Mvol_0066	D7DRG6	Aldo/keto reductase OS	Methanococcus voltae (strain ATCC BAA-1334 / A3) OX
Mvol_1416	D7DQE5	Uncharacterized protein OS	Methanococcus voltae (strain ATCC BAA-1334 / A3) OX
Mvol_1668	D7DR46	PHP domain protein OS	Methanococcus voltae (strain ATCC BAA-1334 / A3) OX
Mvol_1199	D7DUP6	Uncharacterized protein OS	Methanococcus voltae (strain ATCC BAA-1334 / A3) OX
Mvol_1102	D7DUE9	Uncharacterized protein OS	Methanococcus voltae (strain ATCC BAA-1334 / A3) OX
Mvol_0375	D7DSC5	Na+/H+ antiporter NhaC-like protein OS	Methanococcus voltae (strain ATCC BAA-1334 / A3) OX
Mvol_1582	D7DQW0	Transcriptional regulator, TrmB OS	Methanococcus voltae (strain ATCC BAA-1334 / A3) OX
Mvol_0982	D7DU29	Uncharacterized protein OS	Methanococcus voltae (strain ATCC BAA-1334 / A3) OX
Mvol_1337	D7DV33	Beta-ribofuranosylaminobenzene 5'-phosphate synthase OS	Methanococcus voltae (strain ATCC BAA-1334 / A3) OX
engB	D7DRP1	Probable GTP-binding protein EngB OS	Methanococcus voltae (strain ATCC BAA-1334 / A3) OX
tfe	D7DV91	Transcription factor E OS	Methanococcus voltae (strain ATCC BAA-1334 / A3) OX
Mvol_0171	D7DRS1	Nicotinate-nucleotide pyrophosphorylase [carboxylating] OS	Methanococcus voltae (strain ATCC BAA-1334 / A3) OX
Mvol_0977	D7DU24	FeoA family protein OS	Methanococcus voltae (strain ATCC BAA-1334 / A3) OX
Mvol_1164	D7DUL1	Uncharacterized protein OS	Methanococcus voltae (strain ATCC BAA-1334 / A3) OX
albA	D7DQM9	DNA/RNA-binding protein Alba OS	Methanococcus voltae (strain ATCC BAA-1334 / A3) OX
Mvol_0983	D7DU30	Permease OS	Methanococcus voltae (strain ATCC BAA-1334 / A3) OX
Mvol_1253	D7DUV0	Radical SAM domain protein OS	Methanococcus voltae (strain ATCC BAA-1334 / A3) OX
speH	D7DUJ8	S-adenosylmethionine decarboxylase proenzyme OS	Methanococcus voltae (strain ATCC BAA-1334 / A3) OX
Mvol_1270	D7DUW7	HisA/hisF family protein OS	Methanococcus voltae (strain ATCC BAA-1334 / A3) OX
Mvol_0319	D7DS69	Restriction modification system DNA specificity domain protein OS	Methanococcus voltae (strain ATCC BAA-1334 / A3) OX
Mvol_1300	D7DUZ7	F420_ligase domain-containing protein OS	Methanococcus voltae (strain ATCC BAA-1334 / A3) OX
Mvol_1137	D7DUI4	Uncharacterized conserved protein UCP037052 OS	Methanococcus voltae (strain ATCC BAA-1334 / A3) OX
Mvol_1718	D7DR96	AMP phosphorylase OS	Methanococcus voltae (strain ATCC BAA-1334 / A3) OX
Mvol_0330	D7DS80	Sodium:dicarboxylate symporter OS	Methanococcus voltae (strain ATCC BAA-1334 / A3) OX
cobS	D7DTT6	Adenosylcobinamide-GDP ribazoletransferase OS	Methanococcus voltae (strain ATCC BAA-1334 / A3) OX
Mvol_1657	D7DR35	GHMP kinase OS	Methanococcus voltae (strain ATCC BAA-1334 / A3) OX
Mvol_0517	D7DSR7	MATH domain-containing protein OS	Methanococcus voltae (strain ATCC BAA-1334 / A3) OX
Mvol_1421	D7DQF0	DNA-cytosine methyltransferase OS	Methanococcus voltae (strain ATCC BAA-1334 / A3) OX
Mvol_1557	D7DQT5	Triphosphoribosyl-dephospho-CoA protein OS	Methanococcus voltae (strain ATCC BAA-1334 / A3) OX
Mvol_0328	D7DS78	Precorrin-6x reductase OS	Methanococcus voltae (strain ATCC BAA-1334 / A3) OX
Mvol_1230	D7DUS7	DNA alkylation repair enzyme OS	Methanococcus voltae (strain ATCC BAA-1334 / A3) OX
Mvol_1174	D7DUM1	Uncharacterized protein OS	Methanococcus voltae (strain ATCC BAA-1334 / A3) OX
rpl37e	D7DS22	50S ribosomal protein L37e OS	Methanococcus voltae (strain ATCC BAA-1334 / A3) OX
Mvol_1660	D7DR38	Uncharacterized protein OS	Methanococcus voltae (strain ATCC BAA-1334 / A3) OX
Mvol_0436	D7DSI6	Antibiotic biosynthesis monooxygenase OS	Methanococcus voltae (strain ATCC BAA-1334 / A3) OX
ribL	RIBL_M	AD synthase OS	Methanococcus voltae (strain ATCC BAA-1334 / A3) OX
Mvol_0869	D7DTR8	Uncharacterized protein OS	Methanococcus voltae (strain ATCC BAA-1334 / A3) OX
Mvol_1111	D7DUF8	Translin OS	Methanococcus voltae (strain ATCC BAA-1334 / A3) OX
Mvol_0398	D7DSE8	Uncharacterized protein OS	Methanococcus voltae (strain ATCC BAA-1334 / A3) OX
Mvol_1099	D7DUE6	Uncharacterized protein OS	Methanococcus voltae (strain ATCC BAA-1334 / A3) OX
Mvol_1039	D7DU86	Glycosyl transferase, family 4, conserved region OS	Methanococcus voltae (strain ATCC BAA-1334 / A3) OX
Mvol_0910	D7DTV7	TPR repeat-containing protein OS	Methanococcus voltae (strain ATCC BAA-1334 / A3) OX
Mvol_0031	D7DRD1	Phosphoadenosine phosphosulfate reductase OS	Methanococcus voltae (strain ATCC BAA-1334 / A3) OX
Mvol_1186	D7DUN3	HIGH_NTase1_ass domain-containing protein OS	Methanococcus voltae (strain ATCC BAA-1334 / A3) OX
Mvol_1215	D7DUR2	Uncharacterized protein OS	Methanococcus voltae (strain ATCC BAA-1334 / A3) OX
Mvol_0686	D7DT85	Xylose isomerase domain protein TIM barrel OS	Methanococcus voltae (strain ATCC BAA-1334 / A3) OX
Mvol_0896	D7DTU5	Uncharacterized protein OS	Methanococcus voltae (strain ATCC BAA-1334 / A3) OX
mtrG	D7DUI2	Tetrahydromethanopterin S-methyltransferase subunit G OS	Methanococcus voltae (strain ATCC BAA-1334 / A3) OX
cbiD	D7DR51	Cobalt-precorrin-5B C(1)-methyltransferase OS	Methanococcus voltae (strain ATCC BAA-1334 / A3) OX
Mvol_1060	D7DUA7	Uncharacterized protein OS	Methanococcus voltae (strain ATCC BAA-1334 / A3) OX
Mvol_1200	D7DUP7	SAM_MT_TRM5_TYW2 domain-containing protein OS	Methanococcus voltae (strain ATCC BAA-1334 / A3) OX
Mvol_0647	D7DT46	S_layer_C domain-containing protein OS	Methanococcus voltae (strain ATCC BAA-1334 / A3) OX
Mvol_0033	D7DRD3	Uncharacterized protein OS	Methanococcus voltae (strain ATCC BAA-1334 / A3) OX
Mvol_0515	D7DSR5	Restriction modification system DNA specificity subunit OS	Methanococcus voltae (strain ATCC BAA-1334 / A3) OX
mvk	D7DT20	Mevalonate kinase OS	Methanococcus voltae (strain ATCC BAA-1334 / A3) OX
Mvol_0569	D7DSW8	Cyclophil_like2 domain-containing protein OS	Methanococcus voltae (strain ATCC BAA-1334 / A3) OX
corA	D7DTW4	Magnesium transport protein CorA OS	Methanococcus voltae (strain ATCC BAA-1334 / A3) OX
rlmE	D7DSH4	Ribosomal RNA large subunit methyltransferase E OS	Methanococcus voltae (strain ATCC BAA-1334 / A3) OX
Mvol_0003	D7DRA3	GTP-dependent dephospho-CoA kinase OS	Methanococcus voltae (strain ATCC BAA-1334 / A3) OX
Mvol_0768	D7DTG7	Putative transcriptional regulator, ArsR family OS	Methanococcus voltae (strain ATCC BAA-1334 / A3) OX
Mvol_1462	D7DQJ0	Uncharacterized protein OS	Methanococcus voltae (strain ATCC BAA-1334 / A3) OX
Mvol_0052	D7DRF2	Glycosyl transferase group 1 OS	Methanococcus voltae (strain ATCC BAA-1334 / A3) OX
Mvol_1653	D7DR31	Transcriptional regulator, MarR family OS	Methanococcus voltae (strain ATCC BAA-1334 / A3) OX
Mvol_1474	D7DQK2	Sua5/YciO/YrdC/YwlC family protein OS	Methanococcus voltae (strain ATCC BAA-1334 / A3) OX
Mvol_0518	D7DSR8	DEAD/DEAH box helicase domain protein OS	Methanococcus voltae (strain ATCC BAA-1334 / A3) OX
cbiA	D7DR03	Cobyrinate a,c-diamide synthase OS	Methanococcus voltae (strain ATCC BAA-1334 / A3) OX
Mvol_0740	D7DTD9	Formylmethanofuran dehydrogenase subunit E region OS	Methanococcus voltae (strain ATCC BAA-1334 / A3) OX
Mvol_1444	D7DQH2	Uncharacterized protein OS	Methanococcus voltae (strain ATCC BAA-1334 / A3) OX
Mvol_0045	D7DRE5	Radical SAM domain protein OS	Methanococcus voltae (strain ATCC BAA-1334 / A3) OX
Mvol_0039	D7DRD9	DUF190 domain-containing protein OS	Methanococcus voltae (strain ATCC BAA-1334 / A3) OX
Mvol_0786	D7DTI5	Nitrogen regulatory protein P-II OS	Methanococcus voltae (strain ATCC BAA-1334 / A3) OX
Mvol_1681	D7DR59	Radical SAM domain protein OS	Methanococcus voltae (strain ATCC BAA-1334 / A3) OX
mptE	D7DRE3	6-hydroxymethyl-7,8-dihydropterin pyrophosphokinase OS	Methanococcus voltae (strain ATCC BAA-1334 / A3) OX
Mvol_1584	D7DQW2	Uncharacterized protein OS	Methanococcus voltae (strain ATCC BAA-1334 / A3) OX
Mvol_0563	D7DSW2	Uncharacterized protein OS	Methanococcus voltae (strain ATCC BAA-1334 / A3) OX
Mvol_1538	D7DQR6	Uncharacterized protein OS	Methanococcus voltae (strain ATCC BAA-1334 / A3) OX
Mvol_1189	D7DUN6	RNA methyltransferase, TrmH family, group 1 OS	Methanococcus voltae (strain ATCC BAA-1334 / A3) OX
Mvol_1254	D7DUV1	Phosphomethylpyrimidine kinase OS	Methanococcus voltae (strain ATCC BAA-1334 / A3) OX
Mvol_0728	D7DTC7	Transport system permease protein OS	Methanococcus voltae (strain ATCC BAA-1334 / A3) OX
Mvol_1701	D7DR79	Uncharacterized protein OS	Methanococcus voltae (strain ATCC BAA-1334 / A3) OX
Mvol_0389	D7DSD9	Rhodanese domain protein OS	Methanococcus voltae (strain ATCC BAA-1334 / A3) OX
Mvol_0132	D7DRN2	Uncharacterized protein OS	Methanococcus voltae (strain ATCC BAA-1334 / A3) OX
Mvol_0898	D7DTU7	Uncharacterized protein OS	Methanococcus voltae (strain ATCC BAA-1334 / A3) OX
Mvol_1084	D7DUD1	Elp3 domain-containing protein OS	Methanococcus voltae (strain ATCC BAA-1334 / A3) OX
truD	D7DRS2	Probable tRNA pseudouridine synthase D OS	Methanococcus voltae (strain ATCC BAA-1334 / A3) OX
Mvol_1638	D7DR16	Transporter OS	Methanococcus voltae (strain ATCC BAA-1334 / A3) OX
Mvol_0837	D7DTN6	Phosphoserine phosphatase SerB OS	Methanococcus voltae (strain ATCC BAA-1334 / A3) OX
Mvol_1442	D7DQH0	Siroheme synthase OS	Methanococcus voltae (strain ATCC BAA-1334 / A3) OX
Mvol_0383	D7DSD3	Binding-protein-dependent transport systems inner membrane component OS	Methanococcus voltae (strain ATCC BAA-1334 / A3) OX
rpl39e	D7DQV1	50S ribosomal protein L39e OS	Methanococcus voltae (strain ATCC BAA-1334 / A3) OX
Mvol_1594	D7DQX2	(NiFe)-hydrogenase-3-type complex Eha, membrane protein EhaH, predicted OS	Methanococcus voltae (strain ATCC BAA-1334 / A3) OX
Mvol_0792	D7DTJ1	DNA polymerase beta domain protein region OS	Methanococcus voltae (strain ATCC BAA-1334 / A3) OX
Mvol_1005	D7DU52	Uncharacterized protein OS	Methanococcus voltae (strain ATCC BAA-1334 / A3) OX
secE	D7DQL3	Protein translocase subunit SecE OS	Methanococcus voltae (strain ATCC BAA-1334 / A3) OX
Mvol_1649	D7DR27	TIM-barrel protein OS	Methanococcus voltae (strain ATCC BAA-1334 / A3) OX
Mvol_1403	D7DV99	TrkA-N domain protein OS	Methanococcus voltae (strain ATCC BAA-1334 / A3) OX
Mvol_1271	D7DUW8	Thiamine pyrophosphate protein domain protein TPP-binding protein OS	Methanococcus voltae (strain ATCC BAA-1334 / A3) OX
Mvol_1593	D7DQX1	Uncharacterized protein OS	Methanococcus voltae (strain ATCC BAA-1334 / A3) OX
Mvol_0530	D7DST0	CRISPR-associated RAMP protein, Cmr6 family OS	Methanococcus voltae (strain ATCC BAA-1334 / A3) OX
Mvol_0859	D7DTQ8	Transcriptional regulator, ArsR family OS	Methanococcus voltae (strain ATCC BAA-1334 / A3) OX
Mvol_1213	D7DUR0	Uncharacterized protein OS	Methanococcus voltae (strain ATCC BAA-1334 / A3) OX
Mvol_0938	D7DTY5	Uncharacterized protein OS	Methanococcus voltae (strain ATCC BAA-1334 / A3) OX
Mvol_0556	D7DSV5	CRISPR-associated RAMP protein, Cmr1 family OS	Methanococcus voltae (strain ATCC BAA-1334 / A3) OX
Mvol_1647	D7DR25	MiaB-like tRNA modifying enzyme OS	Methanococcus voltae (strain ATCC BAA-1334 / A3) OX
Mvol_0388	D7DSD8	ATPase-like protein OS	Methanococcus voltae (strain ATCC BAA-1334 / A3) OX
Mvol_0843	D7DTP2	Uncharacterized protein OS	Methanococcus voltae (strain ATCC BAA-1334 / A3) OX
Mvol_0529	D7DSS9	Uncharacterized protein OS	Methanococcus voltae (strain ATCC BAA-1334 / A3) OX
Mvol_0534	D7DST4	CRISPR-associated protein, Crm2 family OS	Methanococcus voltae (strain ATCC BAA-1334 / A3) OX
Mvol_1283	D7DUY0	Metallophosphoesterase OS	Methanococcus voltae (strain ATCC BAA-1334 / A3) OX
Mvol_1003	D7DU50	Radical SAM domain protein OS	Methanococcus voltae (strain ATCC BAA-1334 / A3) OX
Mvol_0198	D7DRU8	Uncharacterized protein OS	Methanococcus voltae (strain ATCC BAA-1334 / A3) OX
Mvol_0536	D7DST6	Uncharacterized protein OS	Methanococcus voltae (strain ATCC BAA-1334 / A3) OX
Mvol_1285	D7DUY2	Phosphoadenosine phosphosulfate reductase OS	Methanococcus voltae (strain ATCC BAA-1334 / A3) OX
Mvol_0648	D7DT47	TfuA domain protein core OS	Methanococcus voltae (strain ATCC BAA-1334 / A3) OX
Mvol_1241	D7DUT8	Formate hydrogenlyase subunit 4-like protein OS	Methanococcus voltae (strain ATCC BAA-1334 / A3) OX
Mvol_0535	D7DST5	Uncharacterized protein OS	Methanococcus voltae (strain ATCC BAA-1334 / A3) OX
Mvol_0331	D7DS81	UPF0280 protein Mvol_0331 OS	Methanococcus voltae (strain ATCC BAA-1334 / A3) OX
Mvol_0957	D7DU04	MCP methyltransferase, CheR-type OS	Methanococcus voltae (strain ATCC BAA-1334 / A3) OX
Mvol_0478	D7DSM8	HTH arsR-type domain-containing protein OS	Methanococcus voltae (strain ATCC BAA-1334 / A3) OX
Mvol_1203	D7DUQ0	Phosphoesterase RecJ domain protein OS	Methanococcus voltae (strain ATCC BAA-1334 / A3) OX
Mvol_1413	D7DVA9	Transcriptional regulator, LysR family OS	Methanococcus voltae (strain ATCC BAA-1334 / A3) OX
Mvol_0850	D7DTP9	DNA repair protein OS	Methanococcus voltae (strain ATCC BAA-1334 / A3) OX
rsmA	D7DRV1	Probable ribosomal RNA small subunit methyltransferase A OS	Methanococcus voltae (strain ATCC BAA-1334 / A3) OX
Mvol_0397	D7DSE7	Methyltransferase small OS	Methanococcus voltae (strain ATCC BAA-1334 / A3) OX
Mvol_1408	D7DVA4	AAA ATPase central domain protein OS	Methanococcus voltae (strain ATCC BAA-1334 / A3) OX
Mvol_1205	D7DUQ2	Uncharacterized protein OS	Methanococcus voltae (strain ATCC BAA-1334 / A3) OX
Mvol_0955	D7DU02	CheC, inhibitor of MCP methylation OS	Methanococcus voltae (strain ATCC BAA-1334 / A3) OX
Mvol_1313	D7DV09	Methyltransferase type 12 OS	Methanococcus voltae (strain ATCC BAA-1334 / A3) OX
Mvol_1535	D7DQR3	Uncharacterized protein OS	Methanococcus voltae (strain ATCC BAA-1334 / A3) OX
Mvol_0425	D7DSH5	Beta-lactamase domain protein OS	Methanococcus voltae (strain ATCC BAA-1334 / A3) OX
Mvol_0594	D7DSZ3	Phosphate binding protein OS	Methanococcus voltae (strain ATCC BAA-1334 / A3) OX
rnp2	D7DRR5	Ribonuclease P protein component 2 OS	Methanococcus voltae (strain ATCC BAA-1334 / A3) OX
taw2	D7DSI2	tRNA(Phe) (4-demethylwyosine(37)-C(7)) aminocarboxypropyltransferase OS	Methanococcus voltae (strain ATCC BAA-1334 / A3) OX
Mvol_1556	D7DQT4	Transcriptional regulator, PadR-like family OS	Methanococcus voltae (strain ATCC BAA-1334 / A3) OX
Mvol_0528	D7DSS8	Putative DNA repair protein OS	Methanococcus voltae (strain ATCC BAA-1334 / A3) OX
Mvol_0151	D7DRQ1	RIO-like kinase OS	Methanococcus voltae (strain ATCC BAA-1334 / A3) OX
Mvol_0627	D7DT26	UBA/THIF-type NAD/FAD binding protein OS	Methanococcus voltae (strain ATCC BAA-1334 / A3) OX
Mvol_1235	D7DUT2	Zinc finger SWIM domain protein OS	Methanococcus voltae (strain ATCC BAA-1334 / A3) OX
Mvol_1163	D7DUL0	Uncharacterized protein OS	Methanococcus voltae (strain ATCC BAA-1334 / A3) OX
Mvol_0745	D7DTE4	Glycosyl transferase family 2 OS	Methanococcus voltae (strain ATCC BAA-1334 / A3) OX
Mvol_0664	D7DT63	Methyl-accepting chemotaxis sensory transducer OS	Methanococcus voltae (strain ATCC BAA-1334 / A3) OX
Mvol_0143	D7DRP3	DEAD/DEAH box helicase domain protein OS	Methanococcus voltae (strain ATCC BAA-1334 / A3) OX
Mvol_1167	D7DUL4	Cobalamin (Vitamin B12) biosynthesis CbiG protein OS	Methanococcus voltae (strain ATCC BAA-1334 / A3) OX
Mvol_0746	D7DTE5	ABC transporter related protein OS	Methanococcus voltae (strain ATCC BAA-1334 / A3) OX
Mvol_1626	D7DR04	Uncharacterized protein OS	Methanococcus voltae (strain ATCC BAA-1334 / A3) OX
Mvol_0422	D7DSH2	Uncharacterized protein OS	Methanococcus voltae (strain ATCC BAA-1334 / A3) OX
Mvol_0505	D7DSQ5	Uncharacterized protein OS	Methanococcus voltae (strain ATCC BAA-1334 / A3) OX
Mvol_0997	D7DU44	Uncharacterized protein OS	Methanococcus voltae (strain ATCC BAA-1334 / A3) OX
Mvol_0013	D7DRB3	Uncharacterized protein OS	Methanococcus voltae (strain ATCC BAA-1334 / A3) OX
Mvol_0974	D7DU21	Uncharacterized protein OS	Methanococcus voltae (strain ATCC BAA-1334 / A3) OX
Mvol_1181	D7DUM8	Chromosome segregation and condensation protein ScpA OS	Methanococcus voltae (strain ATCC BAA-1334 / A3) OX
Mvol_1223	D7DUS0	4Fe-4S ferredoxin iron-sulfur binding domain protein OS	Methanococcus voltae (strain ATCC BAA-1334 / A3) OX
Mvol_1108	D7DUF5	DUF3343 domain-containing protein OS	Methanococcus voltae (strain ATCC BAA-1334 / A3) OX
cobD	D7DS84	Probable cobalamin biosynthesis protein CobD OS	Methanococcus voltae (strain ATCC BAA-1334 / A3) OX
Mvol_1396	D7DV92	ATP-grasp domain-containing protein OS	Methanococcus voltae (strain ATCC BAA-1334 / A3) OX
Mvol_1103	D7DUF0	Putative adenylate kinase OS	Methanococcus voltae (strain ATCC BAA-1334 / A3) OX
polB	D7DQE7	DNA polymerase II small subunit OS	Methanococcus voltae (strain ATCC BAA-1334 / A3) OX
Mvol_0995	D7DU42	Uncharacterized protein OS	Methanococcus voltae (strain ATCC BAA-1334 / A3) OX
Mvol_0993	D7DU40	Transcriptional regulator, ArsR family OS	Methanococcus voltae (strain ATCC BAA-1334 / A3) OX
Mvol_0871	D7DTS0	Uncharacterized protein OS	Methanococcus voltae (strain ATCC BAA-1334 / A3) OX
rps14	D7DU96	30S ribosomal protein S14 type Z OS	Methanococcus voltae (strain ATCC BAA-1334 / A3) OX
Mvol_1494	D7DQM2	OsmC family protein OS	Methanococcus voltae (strain ATCC BAA-1334 / A3) OX
Mvol_1184	D7DUN1	Binding-protein-dependent transport systems inner membrane component OS	Methanococcus voltae (strain ATCC BAA-1334 / A3) OX
Mvol_0240	D7DRZ0	Methyltransferase type 12 OS	Methanococcus voltae (strain ATCC BAA-1334 / A3) OX
mptD	D7DUP9	Dihydroneopterin aldolase OS	Methanococcus voltae (strain ATCC BAA-1334 / A3) OX
Mvol_0538	D7DST8	Uncharacterized protein OS	Methanococcus voltae (strain ATCC BAA-1334 / A3) OX
Mvol_0350	D7DSA0	Cupin_5 domain-containing protein OS	Methanococcus voltae (strain ATCC BAA-1334 / A3) OX
Mvol_0431	D7DSI1	Uncharacterized protein OS	Methanococcus voltae (strain ATCC BAA-1334 / A3) OX
Mvol_0566	D7DSW5	Cupin 2 conserved barrel domain protein OS	Methanococcus voltae (strain ATCC BAA-1334 / A3) OX
Mvol_0980	D7DU27	GTP:adenosylcobinamide-phosphate guanylyltransferase-like protein OS	Methanococcus voltae (strain ATCC BAA-1334 / A3) OX
Mvol_0800	D7DTJ9	ABC-type molybdate transport system periplasmic component-like protein OS	Methanococcus voltae (strain ATCC BAA-1334 / A3) OX
Mvol_0237	D7DRY7	Glycosyl transferase group 1 OS	Methanococcus voltae (strain ATCC BAA-1334 / A3) OX
Mvol_0805	D7DTK4	Uncharacterized protein OS	Methanococcus voltae (strain ATCC BAA-1334 / A3) OX
Mvol_0205	D7DRV5	Cytidyltransferase-related domain protein OS	Methanococcus voltae (strain ATCC BAA-1334 / A3) OX
Mvol_1092	D7DUD9	Uncharacterized protein OS	Methanococcus voltae (strain ATCC BAA-1334 / A3) OX
Mvol_1311	D7DV08	Uncharacterized protein OS	Methanococcus voltae (strain ATCC BAA-1334 / A3) OX
Mvol_1456	D7DQI4	Peptidase M50 OS	Methanococcus voltae (strain ATCC BAA-1334 / A3) OX
Mvol_0744	D7DTE3	Glycosyl transferase family 2 OS	Methanococcus voltae (strain ATCC BAA-1334 / A3) OX
Mvol_1294	D7DUZ1	Flagellin OS	Methanococcus voltae (strain ATCC BAA-1334 / A3) OX
Mvol_0550	D7DSU9	CRISPR-associated RAMP protein, Cmr6 family OS	Methanococcus voltae (strain ATCC BAA-1334 / A3) OX
Mvol_1219	D7DUR6	Uncharacterized protein OS	Methanococcus voltae (strain ATCC BAA-1334 / A3) OX
Mvol_1498	D7DQM6	Uncharacterized protein OS	Methanococcus voltae (strain ATCC BAA-1334 / A3) OX
ribK	D7DQK0	Riboflavin kinase OS	Methanococcus voltae (strain ATCC BAA-1334 / A3) OX
Mvol_0146	D7DRP6	Uncharacterized protein OS	Methanococcus voltae (strain ATCC BAA-1334 / A3) OX
priS	D7DQG6	DNA primase small subunit PriS OS	Methanococcus voltae (strain ATCC BAA-1334 / A3) OX
Mvol_1172	D7DUL9	Queuosine synthesis-like protein OS	Methanococcus voltae (strain ATCC BAA-1334 / A3) OX
Mvol_0640	D7DT39	Bile acid:sodium symporter OS	Methanococcus voltae (strain ATCC BAA-1334 / A3) OX
Mvol_0442	D7DSJ2	HNH endonuclease OS	Methanococcus voltae (strain ATCC BAA-1334 / A3) OX
Mvol_1502	D7DQN0	Ser/Thr protein kinase-like protein OS	Methanococcus voltae (strain ATCC BAA-1334 / A3) OX
Mvol_1248	D7DUU5	NADH/Ubiquinone/plastoquinone (Complex I) OS	Methanococcus voltae (strain ATCC BAA-1334 / A3) OX
Mvol_0825	D7DTM4	tRNA intron endonuclease OS	Methanococcus voltae (strain ATCC BAA-1334 / A3) OX
Mvol_1577	D7DQV5	Methyltransferase MtaA/CmuA family OS	Methanococcus voltae (strain ATCC BAA-1334 / A3) OX
Mvol_1532	D7DQR0	Uncharacterized protein OS	Methanococcus voltae (strain ATCC BAA-1334 / A3) OX
Mvol_0555	D7DSV4	Hydrolase of the HD superfamily (Permuted catalytic motifs)-like protein OS	Methanococcus voltae (strain ATCC BAA-1334 / A3) OX
Mvol_1182	D7DUM9	Peptidase M50 OS	Methanococcus voltae (strain ATCC BAA-1334 / A3) OX
Mvol_0652	D7DT51	Geranylgeranyl reductase OS	Methanococcus voltae (strain ATCC BAA-1334 / A3) OX
cas1	D7DSV7	CRISPR-associated endonuclease Cas1 OS	Methanococcus voltae (strain ATCC BAA-1334 / A3) OX
Mvol_1165	D7DUL2	Uncharacterized protein OS	Methanococcus voltae (strain ATCC BAA-1334 / A3) OX
Mvol_0434	D7DSI4	Transcriptional regulator, MerR family OS	Methanococcus voltae (strain ATCC BAA-1334 / A3) OX
Mvol_0545	D7DSU5	5-methylcytosine restriction system component-like protein OS	Methanococcus voltae (strain ATCC BAA-1334 / A3) OX

## Sheet: Table 1 GO annotation 
	Cellular maintenance	intracellular FeS2	Intracellular Fe(II)/HS-	Detected, not differentiated				Cellular maintenance	more abundant: FeS2	more abundant: Fe(II)/HS-	detected, no change
	Biosynthetic pathways	13	13					Metal uptake, trafficking, storage	10	5
	Cofactor biosynthesis	12	20	3				Transcriptional regulation and/or signaling	12	9	7
	Amino acid / protein metabolism	13	28	1				Uncharacterized FeS binding proteins	6	3
	Carbohydrate metabolism	8	5					ABC transporters*	4	5	6
	Transferases, lyases, ligases	3	10	9				Ferredoxins	14	7	18
	Hydrolases: Esterases, amidases	8	3	3				Sulfur metabolism*	0	2	6
	Nucleotide binding, kinase, phosphatases	4	10	3				Radical SAM proteins	5	9	13
	Nucleic acid metabolism	12	51	19				Oxidoreductases	27	12
	Conjugation, cell division	0	1	1
	Motility	0	6	1				Nitrogenase* (not present in M. voltae)	3	4
	Chemotaxis	0	2	6				Hydrogenase (includes F420 dependent)	8	5	2
	Ribosomal protein	1	39	40				Metabolic pathways	1	1	10
	S-layer, cell wall protein	3	3	5				Glycolysis/gluconeogenesis	0	1	7
	Transport	3	5					TCA cycle proteins *	1	2	11
	Membrane proteins	5	2	16				Methanogenesis/ methanogenesis marker *	6	5	35
	Membrane transport	3	9	3				Uncharacterized proteins	37	35	126
	CRISPR	4	1	12
	stress related proteins	19	16	31				Biosynthetic pathways	13	13
	respiration	0	3	6				Cofactor biosynthesis	12	20	3
	Pathways for N2, H2, C1 metabolism							Amino acid / protein metabolism	13	28	1
	Nitrogenase* (not present in M. voltae)	3	4					Carbohydrate metabolism	8	5
	Hydrogenase (includes F420 dependent)	8	5	2				Transferases, lyases, ligases	3	10	9
	metabolic pathways	1	1	10				Hydrolases: Esterases, amidases	8	3	3
	glycolysis/gluconeogenesis	0	1	7				Nucleotide binding, kinase, phosphatases	4	10	3
	TCA cycle proteins	1	2	11				Nucleic acid metabolism	12	51	19
	Methanogenesis	6	5	35				Conjugation, cell division	0	1	1
	Uncharacterized proteins	37	35	126				Motility	0	6	1
	Proteins with hypothetical roles in Fe, S metabolism							Chemotaxis	0	2	6
	Metal uptake, trafficking, storage	10	5					Ribosomal protein	1	39	40
	transcriptional regulation and/or signaling	12	9	7				S-layer, cell wall protein	3	3	5
	Uncharacterized FeS binding proteins	6	3					Transport	3	5
	ABC transporters	4	5	6				Membrane proteins	5	2	16
	Ferredoxins	14	7	18				Membrane transport	3	9	3
	Sulfur metabolism	0	2	6				CRISPR	4	1	12
	Radical SAM proteins	5	9	13				Stress related proteins	19	16	31
	Cysteine rich proteins	1	0					Respiration	0	3	6
	Oxidoreductases	27	12

## Sheet: table 2 kegg annotations
	accession number	FeS2 Intracellular log abundance	Fe(II)/HS- Intracellular log abundance	fold change (-) is more abundant in (Fe(II) HS-)	p value
Sulfur metabolism
sufBD	D7DT52	1.19322	1.08934
Phosphoadenosine phosphosulfate reductase	D7DRD1	0.0676454	0.209334	-3.09454	0.0017082
sufC	D7DT53	0.567117	0.40146
TCA Cycle
Thiamine pyrophosphate protein domain protein TPP-binding	D7DUC1	1.46105	1.59608
Pyruvate flavodoxin/ferredoxin oxidoreductase domain	D7DUC2	3.43884	5.41021
Acetyl-CoA carboxylase, biotin carboxylase	D7DR99	0.474938	1.2017	-2.53024	5.6311e-05
Pyruvate flavodoxin/ferredoxin oxidoreductase domain	D7DVA0	0.772509	0.831058
Oxaloacetate decarboxylase alpha subunit	D7DRA0	1.27881	4.07144	-3.1838	1.5796e-06
Thiamine pyrophosphate protein domain protein TPP-binding	D7DRF8	0.256594	0.272008
Malate dehydrogenase (NADP(+))	D7DTV0	0.197134	0.388939
Pyruvate ferredoxin/flavodoxin oxidoreductase, delta subunit	D7DUC3	0.477682	0.571914
Pyruvate/ketoisovalerate oxidoreductase, gamma subunit	D7DUC4	2.18007	2.06684
FAD-dependent pyridine nucleotide-disulfide oxidoreductase	D7DT22	0.0553262	0.00596474	9.2755	0.00035598
Pyruvate/ketoisovalerate oxidoreductase	D7DRF7	0.801071	0.768871
Hydro-lyase, Fe-S type, tartrate/fumarate subfamily, beta subunit	D7DUG7	0.0322462	0.0314058
Hydro-lyase, Fe-S type, tartrate/fumarate subfamily, alpha subunit	D7DV42	0.0639392	0.0976242
Sulfur Relay System
DsrE family protein	D7DUT0	0.146182	0.135039
SirA family protein	D7DUT1	0.025526	0.0503656
Molybdopterin biosynthesis MoaE protein	D7DTH9	0.127704	0.064877
UBA/THIF-type NAD/FAD binding protein	D7DSD7	0.0481562	0.0288394
ThiamineS protein	D7DT40	0.00923513	0.0122979
Molybdopterin converting factor, subunit 1	D7DU80	0.102335	0.0724003
ABC transporter related protein
Extracellular solute-binding protein family 1	D7DV05	2.89244	2.0502
5-formaminoimidazole-4-carboxamide-1-(beta)-D-ribofuranosyl 5'-monophosphate synthetase	D7DS15	11.5555	5.51428
ABC transporter related protein	D7DTS1	0.0635891	0.0166319	3.8233	0.0023623
ABC transporter related protein	D7DR50	0.230085	0.559152	-2.43019	0.00039573
ABC transporter related protein	D7DT53	21.688	15.9455
Formate/nitrite transporter	D7DTM1	1.57738	1.21316
Substrate-binding region of ABC-type glycine betaine transport system	D7DRC3	0.526249	0.385968
ABC transporter related protein	D7DUU7	0.104313	0.278743	-2.67215	0.0057287
Glycine betaine/L-proline ABC transporter, ATPase subunit	D7DRC5	0.117607	0.168116
ABC transporter related protein	D7DTC2	0.00453566	0.0261349	-5.76203	0.0038215
Molybdenum ABC transporter, periplasmic molybdate-binding protein	D7DTE8	0.00439196	0.0452476	-10.3024	0.013507
Phosphate binding protein	D7DSZ3	0.0342546	0.037822
Methanogensis proteins
mfrA	D7DTS3	6.79839	5.29676
mfrB	D7DUW6	4.5642	5.12853
mfrC	D7DTS2	3.71482	3.51635
mfrE	D7DTC5	0.119121	0.429391	-3.60464	0.021716
mfrA2	D7DTE0	0.0926122	0.0705452
mfrC2	D7DTE1	0.114496	0.0575362
mfrB2	D7DTE2	0.0653502	0.0313329	2.0857	0.016285
ftr	D7DQM5	6.53255	7.18286
mch	D7DSC8	4.17309	3.99639
mtd	D7DR53	21.688	15.9455
mer	D7DV70	15.6144	7.61597	2.0502	0.0056952
mtrA	D7DUI1	0.0845912	0.258032
mtrD	D7DUH7	0.000191826	0.0176357
mtrG	D7DU12	1.34331	0.248351
mtrB	D7DUH9	1.08177	1.52612
mtrC	D7DUH8	0.0909706	0.171946
mtrH	D7DUI3	0.749167	0.250026
mcrG	D7DUH4	6.19291	7.00046
mcrA	D7DUH5	11.5266	8.86821
mcrB	D7DUH1	13.731	7.97736
frhg	D7DSY8	0.0851441	0.0315777
frhA	D7DU38	20.2411	10.0276	2.0185	0.00094044
frhB	D7DU35	6.66821	3.2859	2.0293	0.0013333
hdrA	D7DUW0	5.33667	7
hdrB	D7DTJ3	1.46509	2.41792
hdrC	D7DTJ4	0.262713	0.834467	-3.17632	0.00057092
hdrB2	D7DTK7	1.2674	0.197285	6.4242	5.0387e-05
hdrC2	D7DTK6	0.597146	0.084633	7.0557	9.7904e-06
EhaM	D7DQX7	0.244027	0.0845764	2.8853	0.0001441
EhaF	D7DQX0	0.134835	0.0718139
EhaH	D7DQX2	0.0255276	0.0126616	2.0161	0.027129

## Sheet: S1 up in Fe(II) HS-  intra
Gene names	FC	p value	Accession #	Protein name	Metal binding	Catalytic activity	Cofactor	Gene ontology (GO)	Intramembrane	Transmembrane	Subcellular location [CC]
alaS Mvol_1658	-3.778	0.00010734	D7DR36	Alanine--tRNA ligase (EC 6.1.1.7) (Alanyl-tRNA synthetase) (AlaRS)	METAL 633; /note="Zinc"; /evidence="ECO:0000256|HAMAP-Rule:MF_00036"; METAL 637; /note="Zinc"; /evidence="ECO:0000256|HAMAP-Rule:MF_00036"; METAL 737; /note="Zinc"; /evidence="ECO:0000256|HAMAP-Rule:MF_00036"; METAL 741; /note="Zinc"; /evidence="ECO:0000256|HAMAP-Rule:MF_00036"	CATALYTIC ACTIVITY: Reaction=ATP + L-alanine + tRNA(Ala) = AMP + diphosphate + L-alanyl-tRNA(Ala); Xref=Rhea:RHEA:12540, Rhea:RHEA-COMP:9657, Rhea:RHEA-COMP:9923, ChEBI:CHEBI:30616, ChEBI:CHEBI:33019, ChEBI:CHEBI:57972, ChEBI:CHEBI:78442, ChEBI:CHEBI:78497, ChEBI:CHEBI:456215; EC=6.1.1.7; Evidence={ECO:0000256|ARBA:ARBA00001676, ECO:0000256|HAMAP-Rule:MF_00036};	COFACTOR: Name=Zn(2+); Xref=ChEBI:CHEBI:29105; Evidence={ECO:0000256|HAMAP-Rule:MF_00036}; Note=Binds 1 zinc ion per subunit. {ECO:0000256|HAMAP-Rule:MF_00036};	cytoplasm [GO:0005737]; alanine-tRNA ligase activity [GO:0004813]; ATP binding [GO:0005524]; tRNA binding [GO:0000049]; zinc ion binding [GO:0008270]; alanyl-tRNA aminoacylation [GO:0006419]			SUBCELLULAR LOCATION: Cytoplasm {ECO:0000256|HAMAP-Rule:MF_00036}.
apt Mvol_0959	-2.28509	0.0037865	D7DU06	Adenine phosphoribosyltransferase (APRT) (EC 2.4.2.7)		CATALYTIC ACTIVITY: Reaction=AMP + diphosphate = 5-phospho-alpha-D-ribose 1-diphosphate + adenine; Xref=Rhea:RHEA:16609, ChEBI:CHEBI:16708, ChEBI:CHEBI:33019, ChEBI:CHEBI:58017, ChEBI:CHEBI:456215; EC=2.4.2.7; Evidence={ECO:0000256|ARBA:ARBA00000868, ECO:0000256|HAMAP-Rule:MF_00004};		cytoplasm [GO:0005737]; adenine phosphoribosyltransferase activity [GO:0003999]; adenine salvage [GO:0006168]; AMP salvage [GO:0044209]; purine ribonucleoside salvage [GO:0006166]			SUBCELLULAR LOCATION: Cytoplasm {ECO:0000256|ARBA:ARBA00004496, ECO:0000256|HAMAP-Rule:MF_00004}.
argG Mvol_1436	-2.23774	0.00011205	D7DQG4	Argininosuccinate synthase (EC 6.3.4.5) (Citrulline--aspartate ligase)		CATALYTIC ACTIVITY: Reaction=ATP + L-aspartate + L-citrulline = 2-(N(omega)-L-arginino)succinate + AMP + diphosphate + H(+); Xref=Rhea:RHEA:10932, ChEBI:CHEBI:15378, ChEBI:CHEBI:29991, ChEBI:CHEBI:30616, ChEBI:CHEBI:33019, ChEBI:CHEBI:57472, ChEBI:CHEBI:57743, ChEBI:CHEBI:456215; EC=6.3.4.5; Evidence={ECO:0000256|ARBA:ARBA00001891, ECO:0000256|HAMAP-Rule:MF_00005};		cytoplasm [GO:0005737]; argininosuccinate synthase activity [GO:0004055]; ATP binding [GO:0005524]; arginine biosynthetic process [GO:0006526]			SUBCELLULAR LOCATION: Cytoplasm {ECO:0000256|HAMAP-Rule:MF_00005}.
argH Mvol_1423	-2.45881	0.00012591	D7DQF2	Argininosuccinate lyase (ASAL) (EC 4.3.2.1) (Arginosuccinase)		CATALYTIC ACTIVITY: Reaction=2-(N(omega)-L-arginino)succinate = fumarate + L-arginine; Xref=Rhea:RHEA:24020, ChEBI:CHEBI:29806, ChEBI:CHEBI:32682, ChEBI:CHEBI:57472; EC=4.3.2.1; Evidence={ECO:0000256|HAMAP-Rule:MF_00006};		cytoplasm [GO:0005737]; argininosuccinate lyase activity [GO:0004056]; arginine biosynthetic process via ornithine [GO:0042450]			SUBCELLULAR LOCATION: Cytoplasm {ECO:0000256|HAMAP-Rule:MF_00006}.
argS Mvol_0999	-3.00084	0.00038778	D7DU46	Arginine--tRNA ligase (EC 6.1.1.19) (Arginyl-tRNA synthetase) (ArgRS)		CATALYTIC ACTIVITY: Reaction=ATP + L-arginine + tRNA(Arg) = AMP + diphosphate + L-arginyl-tRNA(Arg); Xref=Rhea:RHEA:20301, Rhea:RHEA-COMP:9658, Rhea:RHEA-COMP:9673, ChEBI:CHEBI:30616, ChEBI:CHEBI:32682, ChEBI:CHEBI:33019, ChEBI:CHEBI:78442, ChEBI:CHEBI:78513, ChEBI:CHEBI:456215; EC=6.1.1.19; Evidence={ECO:0000256|ARBA:ARBA00001766, ECO:0000256|HAMAP-Rule:MF_00123};		cytoplasm [GO:0005737]; arginine-tRNA ligase activity [GO:0004814]; ATP binding [GO:0005524]; arginyl-tRNA aminoacylation [GO:0006420]			SUBCELLULAR LOCATION: Cytoplasm {ECO:0000256|HAMAP-Rule:MF_00123}.
aroB' Mvol_1425	-2.25555	0.039638	D7DQF4	3-dehydroquinate synthase (DHQ synthase) (EC 1.4.1.24) (3-dehydroquinate synthase II)		CATALYTIC ACTIVITY: Reaction=2-amino-2,3,7-trideoxy-D-lyxo-hept-6-ulosonate + H2O + NAD(+) = 3-dehydroquinate + H(+) + NADH + NH4(+); Xref=Rhea:RHEA:25956, ChEBI:CHEBI:15377, ChEBI:CHEBI:15378, ChEBI:CHEBI:28938, ChEBI:CHEBI:32364, ChEBI:CHEBI:57540, ChEBI:CHEBI:57945, ChEBI:CHEBI:58859; EC=1.4.1.24; Evidence={ECO:0000256|HAMAP-Rule:MF_01244};		3-dehydroquinate synthase activity [GO:0003856]; dehydroquinate synthase activity [GO:0102042]; NAD binding [GO:0051287]; aromatic amino acid family biosynthetic process [GO:0009073]
aroE Mvol_0777	-2.10686	0.00090378	D7DTH6	Shikimate dehydrogenase (NADP(+)) (SDH) (EC 1.1.1.25)		CATALYTIC ACTIVITY: Reaction=NADP(+) + shikimate = 3-dehydroshikimate + H(+) + NADPH; Xref=Rhea:RHEA:17737, ChEBI:CHEBI:15378, ChEBI:CHEBI:16630, ChEBI:CHEBI:36208, ChEBI:CHEBI:57783, ChEBI:CHEBI:58349; EC=1.1.1.25; Evidence={ECO:0000256|ARBA:ARBA00001648, ECO:0000256|HAMAP-Rule:MF_00222};		NADP binding [GO:0050661]; shikimate 3-dehydrogenase (NADP+) activity [GO:0004764]; aromatic amino acid family biosynthetic process [GO:0009073]; chorismate biosynthetic process [GO:0009423]; shikimate metabolic process [GO:0019632]
atpC Mvol_0189	-2.19496	0.0040731	D7DRT9	V-type ATP synthase subunit C (V-ATPase subunit C)				integral component of membrane [GO:0016021]; proton-transporting V-type ATPase, V0 domain [GO:0033179]; ATP binding [GO:0005524]; proton-transporting ATP synthase activity, rotational mechanism [GO:0046933]; proton-transporting ATPase activity, rotational mechanism [GO:0046961]; plasma membrane ATP synthesis coupled proton transport [GO:0042777]		TRANSMEM 17..38; /note="Helical"; /evidence="ECO:0000256|SAM:Phobius"
bioB Mvol_0715	-6.17093	0.0037286	D7DTB4	Biotin synthase (EC 2.8.1.6)	METAL 96; /note="Iron-sulfur 1 (4Fe-4S-S-AdoMet)"; /evidence="ECO:0000256|HAMAP-Rule:MF_01694, ECO:0000256|PIRSR:PIRSR001619-1"; METAL 100; /note="Iron-sulfur 1 (4Fe-4S-S-AdoMet)"; /evidence="ECO:0000256|HAMAP-Rule:MF_01694, ECO:0000256|PIRSR:PIRSR001619-1"; METAL 103; /note="Iron-sulfur 1 (4Fe-4S-S-AdoMet)"; /evidence="ECO:0000256|HAMAP-Rule:MF_01694, ECO:0000256|PIRSR:PIRSR001619-1"; METAL 139;…	CATALYTIC ACTIVITY: Reaction=(4R,5S)-dethiobiotin + [sulfur carrier]-SH + 2 reduced [2Fe-2S]-[ferredoxin] + 2 S-adenosyl-L-methionine = 2 5'-deoxyadenosine + [sulfur carrier]-H + biotin + 2 L-methionine + 2 oxidized [2Fe-2S]-[ferredoxin]; Xref=Rhea:RHEA:22060, Rhea:RHEA-COMP:10000, Rhea:RHEA-COMP:10001, Rhea:RHEA-COMP:14737, Rhea:RHEA-COMP:14739, ChEBI:CHEBI:17319, ChEBI:CHEBI:29917, ChEBI:CHEBI:…		2 iron, 2 sulfur cluster binding [GO:0051537]; 4 iron, 4 sulfur cluster binding [GO:0051539]; biotin synthase activity [GO:0004076]; iron ion binding [GO:0005506]; biotin biosynthetic process [GO:0009102]
cbiD Mvol_1673	-11.2001	0.00067363	D7DR51	Cobalt-precorrin-5B C(1)-methyltransferase (EC 2.1.1.195) (Cobalt-precorrin-6A synthase)		CATALYTIC ACTIVITY: Reaction=Co-precorrin-5B + S-adenosyl-L-methionine = Co-precorrin-6A + S-adenosyl-L-homocysteine; Xref=Rhea:RHEA:26285, ChEBI:CHEBI:57856, ChEBI:CHEBI:59789, ChEBI:CHEBI:60063, ChEBI:CHEBI:60064; EC=2.1.1.195; Evidence={ECO:0000256|HAMAP-Rule:MF_00787};		methyltransferase activity [GO:0008168]; cobalamin biosynthetic process [GO:0009236]; corrin biosynthetic process [GO:0046140]; methylation [GO:0032259]
cbiX cfbA Mvol_1554	-4.63006	0.004417	D7DQT2	Sirohydrochlorin cobaltochelatase (EC 4.99.1.3) (CbiXS) (Sirohydrochlorin nickelchelatase) (EC 4.99.1.11)	METAL 9; /note="Cobalt or nickel"; /evidence="ECO:0000256|HAMAP-Rule:MF_00785"; METAL 75; /note="Cobalt or nickel"; /evidence="ECO:0000256|HAMAP-Rule:MF_00785"	CATALYTIC ACTIVITY: Reaction=2 H(+) + Ni-sirohydrochlorin = Ni(2+) + sirohydrochlorin; Xref=Rhea:RHEA:52796, ChEBI:CHEBI:15378, ChEBI:CHEBI:49786, ChEBI:CHEBI:58351, ChEBI:CHEBI:136841; EC=4.99.1.11; Evidence={ECO:0000256|HAMAP-Rule:MF_00785}; CATALYTIC ACTIVITY: Reaction=Co-sirohydrochlorin + 2 H(+) = Co(2+) + sirohydrochlorin; Xref=Rhea:RHEA:15893, ChEBI:CHEBI:15378, ChEBI:CHEBI:48828, ChEBI:CH…		cobalt ion binding [GO:0050897]; nickel cation binding [GO:0016151]; sirohydrochlorin cobaltochelatase activity [GO:0016852]; anaerobic cobalamin biosynthetic process [GO:0019251]; methanogenesis [GO:0015948]
cca Mvol_0897	-2.34935	0.018334	D7DTU6	CCA-adding enzyme (EC 2.7.7.72) (CCA tRNA nucleotidyltransferase) (tRNA CCA-pyrophosphorylase) (tRNA adenylyl-/cytidylyl- transferase) (tRNA nucleotidyltransferase) (tRNA-NT)	METAL 89; /note="Magnesium"; /evidence="ECO:0000256|HAMAP-Rule:MF_01264"; METAL 91; /note="Magnesium"; /evidence="ECO:0000256|HAMAP-Rule:MF_01264"; METAL 144; /note="Magnesium"; /evidence="ECO:0000256|HAMAP-Rule:MF_01264"	CATALYTIC ACTIVITY: Reaction=a tRNA precursor + ATP + 2 CTP = a tRNA with a 3' CCA end + 3 diphosphate; Xref=Rhea:RHEA:14433, Rhea:RHEA-COMP:10465, Rhea:RHEA-COMP:10468, ChEBI:CHEBI:30616, ChEBI:CHEBI:33019, ChEBI:CHEBI:37563, ChEBI:CHEBI:74896, ChEBI:CHEBI:83071; EC=2.7.7.72; Evidence={ECO:0000256|HAMAP-Rule:MF_01264};	COFACTOR: Name=Mg(2+); Xref=ChEBI:CHEBI:18420; Evidence={ECO:0000256|ARBA:ARBA00001946, ECO:0000256|HAMAP-Rule:MF_01264};	ATP binding [GO:0005524]; ATP:3'-cytidine-cytidine-tRNA adenylyltransferase activity [GO:0052929]; CTP:3'-cytidine-tRNA cytidylyltransferase activity [GO:0052928]; CTP:tRNA cytidylyltransferase activity [GO:0052927]; magnesium ion binding [GO:0000287]; tRNA binding [GO:0000049]; tRNA cytidylyltransferase activity [GO:0016437]; RNA repair [GO:0042245]; tRNA 3'-terminal CCA addition [GO:0001680]
coaBC Mvol_1156	-2.63685	0.00095241	D7DUK3	Phosphopantothenoylcysteine decarboxylase/phosphopantothenate/cysteine ligase Coenzyme A biosynthesis bifunctional protein CoaBC (DNA/pantothenate metabolism flavoprotein) (Phosphopantothenoylcysteine synthetase/decarboxylase) (PPCS-PPCDC) [Includes: PhosphopantothenoylcysteinePhosphopantothenoylcysteine decarboxylase/phosphopantothenate/cysteine ligase OSMethanococcus voltae strain ATCC BAA-1334…		CATALYTIC ACTIVITY: Reaction=(2R)-3-phosphoglycerate + NAD(+) = 3-phosphooxypyruvate + H(+) + NADH; Xref=Rhea:RHEA:12641, ChEBI:CHEBI:15378, ChEBI:CHEBI:18110, ChEBI:CHEBI:57540, ChEBI:CHEBI:57945, ChEBI:CHEBI:58272; EC=1.1.1.95; Evidence={ECO:0000256|ARBA:ARBA00001878, ECO:0000256|RuleBase:RU363003};		NAD binding [GO:0051287]; phosphoglycerate dehydrogenase activity [GO:0004617]; L-serine biosynthetic process [GO:0006564]
cofG Mvol_0642	-2.12166	0.00018461	D7DT41	7,8-didemethyl-8-hydroxy-5-deazariboflavin synthase (EC 4.3.1.32) (FO synthase subunit 1)	METAL 60; /note="Iron-sulfur (4Fe-4S-S-AdoMet)"; /evidence="ECO:0000256|HAMAP-Rule:MF_01611"; METAL 64; /note="Iron-sulfur (4Fe-4S-S-AdoMet)"; /evidence="ECO:0000256|HAMAP-Rule:MF_01611"; METAL 67; /note="Iron-sulfur (4Fe-4S-S-AdoMet)"; /evidence="ECO:0000256|HAMAP-Rule:MF_01611"	CATALYTIC ACTIVITY: Reaction=5-amino-5-(4-hydroxybenzyl)-6-(D-ribitylimino)-5,6-dihydrouracil + S-adenosyl-L-methionine = 5'-deoxyadenosine + 7,8-didemethyl-8-hydroxy-5-deazariboflavin + H(+) + L-methionine + NH4(+); Xref=Rhea:RHEA:55204, ChEBI:CHEBI:15378, ChEBI:CHEBI:17319, ChEBI:CHEBI:28938, ChEBI:CHEBI:57844, ChEBI:CHEBI:59789, ChEBI:CHEBI:59904, ChEBI:CHEBI:85936; EC=4.3.1.32; Evidence={ECO:…	COFACTOR: Name=[4Fe-4S] cluster; Xref=ChEBI:CHEBI:49883; Evidence={ECO:0000256|HAMAP-Rule:MF_01611}; Note=Binds 1 [4Fe-4S] cluster. The cluster is coordinated with 3 cysteines and an exchangeable S-adenosyl-L-methionine. {ECO:0000256|HAMAP-Rule:MF_01611};	4 iron, 4 sulfur cluster binding [GO:0051539]; ammonia-lyase activity [GO:0016841]; iron ion binding [GO:0005506]; transferase activity, transferring alkyl or aryl (other than methyl) groups [GO:0016765]
dacZ Mvol_1624	-2.81009	0.00056703	D7DR02	Diadenylate cyclase (DAC) (EC 2.7.7.85) (Cyclic-di-AMP synthase) (c-di-AMP synthase)		CATALYTIC ACTIVITY: Reaction=2 ATP = 3',3'-c-di-AMP + 2 diphosphate; Xref=Rhea:RHEA:35655, ChEBI:CHEBI:30616, ChEBI:CHEBI:33019, ChEBI:CHEBI:71500; EC=2.7.7.85; Evidence={ECO:0000256|ARBA:ARBA00000877, ECO:0000256|HAMAP-Rule:MF_00840};	COFACTOR: Name=Mn(2+); Xref=ChEBI:CHEBI:29035; Evidence={ECO:0000256|HAMAP-Rule:MF_00840};	adenylate cyclase activity [GO:0004016]; ATP binding [GO:0005524]; manganese ion binding [GO:0030145]; nucleotidyltransferase activity [GO:0016779]; second-messenger-mediated signaling [GO:0019932]
dadD Mvol_1609	-2.46481	0.0029118	D7DQY7	5'-deoxyadenosine deaminase (5'-dA deaminase) (EC 3.5.4.41) (5'-methylthioadenosine deaminase) (MTA deaminase) (EC 3.5.4.31) (Adenosine deaminase) (EC 3.5.4.4) (S-adenosylhomocysteine deaminase) (SAH deaminase) (EC 3.5.4.28)	METAL 64; /note="Zinc; via tele nitrogen"; /evidence="ECO:0000256|HAMAP-Rule:MF_01281"; METAL 66; /note="Zinc; via tele nitrogen"; /evidence="ECO:0000256|HAMAP-Rule:MF_01281"; METAL 214; /note="Zinc; via tele nitrogen"; /evidence="ECO:0000256|HAMAP-Rule:MF_01281"; METAL 303; /note="Zinc"; /evidence="ECO:0000256|HAMAP-Rule:MF_01281"	CATALYTIC ACTIVITY: Reaction=5'-deoxyadenosine + H(+) + H2O = 5'-deoxyinosine + NH4(+); Xref=Rhea:RHEA:42892, ChEBI:CHEBI:15377, ChEBI:CHEBI:15378, ChEBI:CHEBI:17319, ChEBI:CHEBI:28938, ChEBI:CHEBI:82775; EC=3.5.4.41; Evidence={ECO:0000256|HAMAP-Rule:MF_01281}; CATALYTIC ACTIVITY: Reaction=H(+) + H2O + S-adenosyl-L-homocysteine = NH4(+) + S-inosyl-L-homocysteine; Xref=Rhea:RHEA:20716, ChEBI:CHEBI…	COFACTOR: Name=Zn(2+); Xref=ChEBI:CHEBI:29105; Evidence={ECO:0000256|HAMAP-Rule:MF_01281}; Note=Binds 1 zinc ion per subunit. {ECO:0000256|HAMAP-Rule:MF_01281};	5'-deoxyadenosine deaminase activity [GO:0090613]; adenosine deaminase activity [GO:0004000]; metal ion binding [GO:0046872]; S-adenosylhomocysteine deaminase activity [GO:0050270]; S-adenosylmethionine biosynthetic process [GO:0006556]
ecfA Mvol_1619	-4.29221	0.028753	D7DQZ7	Energy-coupling factor transporter ATP-binding protein EcfA (ECF transporter A component EcfA) (EC 7.-.-.-)				plasma membrane [GO:0005886]; ATP binding [GO:0005524]; ATPase activity [GO:0016887]; cobalt ion transport [GO:0006824]; transmembrane transport [GO:0055085]			SUBCELLULAR LOCATION: Cell membrane {ECO:0000256|HAMAP-Rule:MF_01710}; Peripheral membrane protein {ECO:0000256|HAMAP-Rule:MF_01710}. Membrane {ECO:0000256|ARBA:ARBA00004170}; Peripheral membrane protein {ECO:0000256|ARBA:ARBA00004170}.
eif1a Mvol_0152	-9.55201	0.001619	D7DRQ2	Translation initiation factor 1A (aIF-1A)				translation initiation factor activity [GO:0003743]
eif2g Mvol_0173	-2.85071	0.0023836	D7DRS3	Translation initiation factor 2 subunit gamma (EC 3.6.5.3) (aIF2-gamma) (eIF-2-gamma)	METAL 18; /note="Magnesium 2"; /evidence="ECO:0000256|HAMAP-Rule:MF_00119"; METAL 22; /note="Magnesium 1"; /evidence="ECO:0000256|HAMAP-Rule:MF_00119"; METAL 43; /note="Magnesium 2; via carbonyl oxygen"; /evidence="ECO:0000256|HAMAP-Rule:MF_00119"; METAL 45; /note="Magnesium 1"; /evidence="ECO:0000256|HAMAP-Rule:MF_00119"; METAL 58; /note="Zinc"; /evidence="ECO:0000256|HAMAP-Rule:MF_00119"; METAL…	CATALYTIC ACTIVITY: Reaction=GTP + H2O = GDP + H(+) + phosphate; Xref=Rhea:RHEA:19669, ChEBI:CHEBI:15377, ChEBI:CHEBI:15378, ChEBI:CHEBI:37565, ChEBI:CHEBI:43474, ChEBI:CHEBI:58189; EC=3.6.5.3; Evidence={ECO:0000256|ARBA:ARBA00001874, ECO:0000256|HAMAP-Rule:MF_00119};	COFACTOR: Name=Mg(2+); Xref=ChEBI:CHEBI:18420; Evidence={ECO:0000256|HAMAP-Rule:MF_00119};	GTP binding [GO:0005525]; GTPase activity [GO:0003924]; metal ion binding [GO:0046872]; translation elongation factor activity [GO:0003746]; translation initiation factor activity [GO:0003743]
eif5a Mvol_0342	-3.6865	0.0032664	D7DS92	Translation initiation factor 5A (Hypusine-containing protein) (eIF-5A)				cytoplasm [GO:0005737]; ribosome binding [GO:0043022]; translation elongation factor activity [GO:0003746]; translation initiation factor activity [GO:0003743]; positive regulation of translational elongation [GO:0045901]; positive regulation of translational termination [GO:0045905]			SUBCELLULAR LOCATION: Cytoplasm {ECO:0000256|ARBA:ARBA00004496, ECO:0000256|HAMAP-Rule:MF_00085}.
engB Mvol_0141	-3.28839	0.0028742	D7DRP1	Probable GTP-binding protein EngB			COFACTOR: Name=Mg(2+); Xref=ChEBI:CHEBI:18420; Evidence={ECO:0000256|ARBA:ARBA00001946};	GTP binding [GO:0005525]; metal ion binding [GO:0046872]; division septum assembly [GO:0000917]
flpA Mvol_0854	-5.30617	0.00030023	D7DTQ3	Fibrillarin-like rRNA/tRNA 2'-O-methyltransferase (EC 2.1.1.-)				methyltransferase activity [GO:0008168]; RNA binding [GO:0003723]; methylation [GO:0032259]; rRNA processing [GO:0006364]; tRNA processing [GO:0008033]
fusA Mvol_1021	-2.75323	7.7373e-05	D7DU68	Elongation factor 2 (EF-2)				cytoplasm [GO:0005737]; GTP binding [GO:0005525]; GTPase activity [GO:0003924]; translation elongation factor activity [GO:0003746]			SUBCELLULAR LOCATION: Cytoplasm {ECO:0000256|HAMAP-Rule:MF_00054}.
gatA Mvol_1080	-2.12305	0.0075232	D7DUC7	Glutamyl-tRNA(Gln) amidotransferase subunit A (Glu-ADT subunit A) (EC 6.3.5.7)		CATALYTIC ACTIVITY: Reaction=ATP + H2O + L-glutamine + L-glutamyl-tRNA(Gln) = ADP + H(+) + L-glutamate + L-glutaminyl-tRNA(Gln) + phosphate; Xref=Rhea:RHEA:17521, Rhea:RHEA-COMP:9681, Rhea:RHEA-COMP:9684, ChEBI:CHEBI:15377, ChEBI:CHEBI:15378, ChEBI:CHEBI:29985, ChEBI:CHEBI:30616, ChEBI:CHEBI:43474, ChEBI:CHEBI:58359, ChEBI:CHEBI:78520, ChEBI:CHEBI:78521, ChEBI:CHEBI:456216; EC=6.3.5.7; Evidence={…		glutamyl-tRNA(Gln) amidotransferase complex [GO:0030956]; ATP binding [GO:0005524]; glutaminyl-tRNA synthase (glutamine-hydrolyzing) activity [GO:0050567]; hydrolase activity [GO:0016787]; transferase activity [GO:0016740]; translation [GO:0006412]
gatB Mvol_0900	-2.01155	0.00011616	D7DTU9	Aspartyl/glutamyl-tRNA(Asn/Gln) amidotransferase subunit B (Asp/Glu-ADT subunit B) (EC 6.3.5.-)		CATALYTIC ACTIVITY: Reaction=ATP + H2O + L-aspartyl-tRNA(Asn) + L-glutamine = ADP + 2 H(+) + L-asparaginyl-tRNA(Asn) + L-glutamate + phosphate; Xref=Rhea:RHEA:14513, Rhea:RHEA-COMP:9674, Rhea:RHEA-COMP:9677, ChEBI:CHEBI:15377, ChEBI:CHEBI:15378, ChEBI:CHEBI:29985, ChEBI:CHEBI:30616, ChEBI:CHEBI:43474, ChEBI:CHEBI:58359, ChEBI:CHEBI:78515, ChEBI:CHEBI:78516, ChEBI:CHEBI:456216; Evidence={ECO:00002…		ATP binding [GO:0005524]; glutaminyl-tRNA synthase (glutamine-hydrolyzing) activity [GO:0050567]; transferase activity [GO:0016740]; translation [GO:0006412]
gatD Mvol_0270	-2.39051	0.00018	D7DS20	Glutamyl-tRNA(Gln) amidotransferase subunit D (Glu-ADT subunit D) (EC 6.3.5.-)		CATALYTIC ACTIVITY: Reaction=ATP + H2O + L-glutamine + L-glutamyl-tRNA(Gln) = ADP + H(+) + L-glutamate + L-glutaminyl-tRNA(Gln) + phosphate; Xref=Rhea:RHEA:17521, Rhea:RHEA-COMP:9681, Rhea:RHEA-COMP:9684, ChEBI:CHEBI:15377, ChEBI:CHEBI:15378, ChEBI:CHEBI:29985, ChEBI:CHEBI:30616, ChEBI:CHEBI:43474, ChEBI:CHEBI:58359, ChEBI:CHEBI:78520, ChEBI:CHEBI:78521, ChEBI:CHEBI:456216; Evidence={ECO:0000256|…		asparaginase activity [GO:0004067]; ATP binding [GO:0005524]; glutaminyl-tRNA synthase (glutamine-hydrolyzing) activity [GO:0050567]; transferase activity [GO:0016740]; cellular amino acid metabolic process [GO:0006520]; regulation of translational fidelity [GO:0006450]; translation [GO:0006412]
gch3 Mvol_1650	-3.00643	0.02324	D7DR28	GTP cyclohydrolase III (EC 3.5.4.29)		CATALYTIC ACTIVITY: Reaction=GTP + 3 H2O = 2-amino-5-formylamino-6-(5-phospho-D-ribosylamino)pyrimidin-4(3H)-one + 2 H(+) + 2 phosphate; Xref=Rhea:RHEA:22468, ChEBI:CHEBI:15377, ChEBI:CHEBI:15378, ChEBI:CHEBI:37565, ChEBI:CHEBI:43474, ChEBI:CHEBI:57258; EC=3.5.4.29; Evidence={ECO:0000256|HAMAP-Rule:MF_00608, ECO:0000256|PIRNR:PIRNR009265};		GTP binding [GO:0005525]; GTP cyclohydrolase IIa activity [GO:0043740]; biosynthetic process [GO:0009058]
glyS Mvol_1558	-2.45501	0.00012422	D7DQT6	Glycine--tRNA ligase (EC 6.1.1.14) (Glycyl-tRNA synthetase) (GlyRS)		CATALYTIC ACTIVITY: Reaction=ATP + glycine + tRNA(Gly) = AMP + diphosphate + glycyl-tRNA(Gly); Xref=Rhea:RHEA:16013, Rhea:RHEA-COMP:9664, Rhea:RHEA-COMP:9683, ChEBI:CHEBI:30616, ChEBI:CHEBI:33019, ChEBI:CHEBI:57305, ChEBI:CHEBI:78442, ChEBI:CHEBI:78522, ChEBI:CHEBI:456215; EC=6.1.1.14; Evidence={ECO:0000256|HAMAP-Rule:MF_00253};		cytoplasm [GO:0005737]; ATP binding [GO:0005524]; glycine-tRNA ligase activity [GO:0004820]; glycyl-tRNA aminoacylation [GO:0006426]			SUBCELLULAR LOCATION: Cytoplasm {ECO:0000256|ARBA:ARBA00004496, ECO:0000256|HAMAP-Rule:MF_00253}.
hemC Mvol_0134	-2.26367	0.009027	D7DRN4	Probable porphobilinogen deaminase (PBG) (EC 2.5.1.61) (Hydroxymethylbilane synthase) (HMBS) (Pre-uroporphyrinogen synthase)		CATALYTIC ACTIVITY: Reaction=H2O + 4 porphobilinogen = hydroxymethylbilane + 4 NH4(+); Xref=Rhea:RHEA:13185, ChEBI:CHEBI:15377, ChEBI:CHEBI:28938, ChEBI:CHEBI:57845, ChEBI:CHEBI:58126; EC=2.5.1.61; Evidence={ECO:0000256|ARBA:ARBA00000416, ECO:0000256|HAMAP-Rule:MF_00260};	COFACTOR: Name=dipyrromethane; Xref=ChEBI:CHEBI:60342; Evidence={ECO:0000256|HAMAP-Rule:MF_00260}; Note=Binds 1 dipyrromethane group covalently. {ECO:0000256|HAMAP-Rule:MF_00260};	hydroxymethylbilane synthase activity [GO:0004418]; protoporphyrinogen IX biosynthetic process [GO:0006782]
hmd Mvol_1349	-5.3011	1.1203e-05	D7DV45	5,10-methenyltetrahydromethanopterin hydrogenase (EC 1.12.98.2) (H(2)-dependent methylene-H(4)MPT dehydrogenase) (H(2)-forming N(5),N(10)-methylenetetrahydromethanopterin dehydrogenase) (N(5),N(10)-methenyltetrahydromethanopterin hydrogenase)		CATALYTIC ACTIVITY: Reaction=5,10-methenyl-5,6,7,8-tetrahydromethanopterin + H2 = 5,10-methylenetetrahydromethanopterin + H(+); Xref=Rhea:RHEA:20017, ChEBI:CHEBI:15378, ChEBI:CHEBI:18276, ChEBI:CHEBI:57818, ChEBI:CHEBI:58337; EC=1.12.98.2; Evidence={ECO:0000256|ARBA:ARBA00000081, ECO:0000256|HAMAP-Rule:MF_01090};		N5,N10-methenyltetrahydromethanopterin hydrogenase activity [GO:0047068]; methanogenesis, from carbon dioxide [GO:0019386]; one-carbon metabolic process [GO:0006730]
htpX Mvol_1656	-3.05539	4.4827e-05	D7DR34	Protease HtpX homolog (EC 3.4.24.-)	METAL 129; /note="Zinc; catalytic"; /evidence="ECO:0000256|HAMAP-Rule:MF_00188"; METAL 133; /note="Zinc; catalytic"; /evidence="ECO:0000256|HAMAP-Rule:MF_00188"; METAL 203; /note="Zinc; catalytic"; /evidence="ECO:0000256|HAMAP-Rule:MF_00188"		COFACTOR: Name=Zn(2+); Xref=ChEBI:CHEBI:29105; Evidence={ECO:0000256|HAMAP-Rule:MF_00188}; Note=Binds 1 zinc ion per subunit. {ECO:0000256|HAMAP-Rule:MF_00188};	integral component of membrane [GO:0016021]; plasma membrane [GO:0005886]; metalloendopeptidase activity [GO:0004222]; zinc ion binding [GO:0008270]		TRANSMEM 30..47; /note="Helical"; /evidence="ECO:0000256|HAMAP-Rule:MF_00188"; TRANSMEM 139..157; /note="Helical"; /evidence="ECO:0000256|HAMAP-Rule:MF_00188"; TRANSMEM 177..198; /note="Helical"; /evidence="ECO:0000256|HAMAP-Rule:MF_00188"	SUBCELLULAR LOCATION: Cell membrane {ECO:0000256|HAMAP-Rule:MF_00188}; Multi-pass membrane protein {ECO:0000256|HAMAP-Rule:MF_00188}. Membrane {ECO:0000256|ARBA:ARBA00004141}; Multi-pass membrane protein {ECO:0000256|ARBA:ARBA00004141}.
ileS Mvol_1188	-2.61952	0.00028958	D7DUN5	Isoleucine--tRNA ligase (EC 6.1.1.5) (Isoleucyl-tRNA synthetase) (IleRS)		CATALYTIC ACTIVITY: Reaction=ATP + L-isoleucine + tRNA(Ile) = AMP + diphosphate + L-isoleucyl-tRNA(Ile); Xref=Rhea:RHEA:11060, Rhea:RHEA-COMP:9666, Rhea:RHEA-COMP:9695, ChEBI:CHEBI:30616, ChEBI:CHEBI:33019, ChEBI:CHEBI:58045, ChEBI:CHEBI:78442, ChEBI:CHEBI:78528, ChEBI:CHEBI:456215; EC=6.1.1.5; Evidence={ECO:0000256|ARBA:ARBA00000114, ECO:0000256|HAMAP-Rule:MF_02003};	COFACTOR: Name=Zn(2+); Xref=ChEBI:CHEBI:29105; Evidence={ECO:0000256|HAMAP-Rule:MF_02003};	cytoplasm [GO:0005737]; aminoacyl-tRNA editing activity [GO:0002161]; ATP binding [GO:0005524]; isoleucine-tRNA ligase activity [GO:0004822]; tRNA binding [GO:0000049]; zinc ion binding [GO:0008270]; isoleucyl-tRNA aminoacylation [GO:0006428]			SUBCELLULAR LOCATION: Cytoplasm {ECO:0000256|HAMAP-Rule:MF_02003}.
leuS Mvol_0439	-3.30284	0.0027901	D7DSI9	Leucine--tRNA ligase (EC 6.1.1.4) (Leucyl-tRNA synthetase) (LeuRS)		CATALYTIC ACTIVITY: Reaction=ATP + L-leucine + tRNA(Leu) = AMP + diphosphate + L-leucyl-tRNA(Leu); Xref=Rhea:RHEA:11688, Rhea:RHEA-COMP:9613, Rhea:RHEA-COMP:9622, ChEBI:CHEBI:30616, ChEBI:CHEBI:33019, ChEBI:CHEBI:57427, ChEBI:CHEBI:78442, ChEBI:CHEBI:78494, ChEBI:CHEBI:456215; EC=6.1.1.4; Evidence={ECO:0000256|ARBA:ARBA00001372, ECO:0000256|HAMAP-Rule:MF_00049};		cytoplasm [GO:0005737]; aminoacyl-tRNA editing activity [GO:0002161]; ATP binding [GO:0005524]; leucine-tRNA ligase activity [GO:0004823]; leucyl-tRNA aminoacylation [GO:0006429]			SUBCELLULAR LOCATION: Cytoplasm {ECO:0000256|HAMAP-Rule:MF_00049}.
Mvol_0013	-4.03502	0.036447	D7DRB3	Uncharacterized protein
Mvol_0031	-3.09454	0.0017082	D7DRD1	Phosphoadenosine phosphosulfate reductase				catalytic activity [GO:0003824]; RNA binding [GO:0003723]; tRNA processing [GO:0008033]
Mvol_0045	-7.87216	0.0015834	D7DRE5	Radical SAM domain protein			COFACTOR: Name=[4Fe-4S] cluster; Xref=ChEBI:CHEBI:49883; Evidence={ECO:0000256|ARBA:ARBA00001966};	4 iron, 4 sulfur cluster binding [GO:0051539]; catalytic activity [GO:0003824]
Mvol_0059	-2.18584	0.015576	D7DRF9	Uncharacterized protein
Mvol_0130	-2.14924	0.00031218	D7DRN0	Peptidyl-prolyl cis-trans isomerase (EC 5.2.1.8)		CATALYTIC ACTIVITY: Reaction=[protein]-peptidylproline (omega=180) = [protein]-peptidylproline (omega=0); Xref=Rhea:RHEA:16237, Rhea:RHEA-COMP:10747, Rhea:RHEA-COMP:10748, ChEBI:CHEBI:83833, ChEBI:CHEBI:83834; EC=5.2.1.8; Evidence={ECO:0000256|PROSITE-ProRule:PRU00277, ECO:0000256|RuleBase:RU003915};		peptidyl-prolyl cis-trans isomerase activity [GO:0003755]
Mvol_0135	-10.391	0.042464	D7DRN5	Asp/Glu amidotransferase, subunit C				transferase activity [GO:0016740]; regulation of translational fidelity [GO:0006450]
Mvol_0143	-12.0573	0.028448	D7DRP3	DEAD/DEAH box helicase domain protein				ATP binding [GO:0005524]; helicase activity [GO:0004386]; nucleic acid binding [GO:0003676]
Mvol_0146	-2.06881	0.046264	D7DRP6	Uncharacterized protein
Mvol_0147	-7.66518	0.017721	D7DRP7	Uncharacterized protein
Mvol_0155	-2.07689	0.034563	D7DRQ5	Signal peptide peptidase SppA, 36K type				integral component of membrane [GO:0016021]; peptidase activity [GO:0008233]		TRANSMEM 56..81; /note="Helical"; /evidence="ECO:0000256|SAM:Phobius"
Mvol_0177	-7.52842	0.00029721	D7DRS7	S-layer protein				cell wall [GO:0005618]
Mvol_0179	-11.1375	8.5318e-05	D7DRS9	Flavin reductase domain protein FMN-binding protein			COFACTOR: Name=FMN; Xref=ChEBI:CHEBI:58210; Evidence={ECO:0000256|ARBA:ARBA00001917};	FMN binding [GO:0010181]
Mvol_0180	-31.1303	0.00012566	D7DRT0	Uncharacterized protein
Mvol_0181	-8.50051	0.0031781	D7DRT1	Extracellular solute-binding protein family 3
Mvol_0186	-2.47476	0.00014401	D7DRT6	V-type ATP synthase subunit I				integral component of membrane [GO:0016021]; plasma membrane [GO:0005886]; proton-transporting V-type ATPase, V0 domain [GO:0033179]; proton transmembrane transporter activity [GO:0015078]		TRANSMEM 382..407; /note="Helical"; /evidence="ECO:0000256|RuleBase:RU361189"; TRANSMEM 419..441; /note="Helical"; /evidence="ECO:0000256|RuleBase:RU361189"; TRANSMEM 489..509; /note="Helical"; /evidence="ECO:0000256|RuleBase:RU361189"; TRANSMEM 529..559; /note="Helical"; /evidence="ECO:0000256|RuleBase:RU361189"; TRANSMEM 593..614; /note="Helical"; /evidence="ECO:0000256|RuleBase:RU361189"; TRAN…	SUBCELLULAR LOCATION: Membrane {ECO:0000256|ARBA:ARBA00004141}; Multi-pass membrane protein {ECO:0000256|ARBA:ARBA00004141}.
Mvol_0197	-3.37747	0.00091979	D7DRU7	Uncharacterized protein
Mvol_0239	-7.99808	0.00012921	D7DRY9	Radical SAM domain protein			COFACTOR: Name=[4Fe-4S] cluster; Xref=ChEBI:CHEBI:49883; Evidence={ECO:0000256|ARBA:ARBA00001966};	catalytic activity [GO:0003824]; iron-sulfur cluster binding [GO:0051536]; metal ion binding [GO:0046872]
Mvol_0253	-2.26362	0.0012118	D7DS03	Methanogenesis marker protein 1
Mvol_0256	-2.19684	0.0016055	D7DS06	Isopropylmalate/citramalate/homocitrate synthase				2-isopropylmalate synthase activity [GO:0003852]; leucine biosynthetic process [GO:0009098]
Mvol_0258	-2.11694	0.0072996	D7DS08	Uncharacterized protein
Mvol_0259	-2.86123	0.00057786	D7DS09	Uncharacterized protein
Mvol_0267	-2.23559	0.00010492	D7DS17	tRNA (Adenine-N(1)-)-methyltransferase				tRNA (m1A) methyltransferase complex [GO:0031515]; tRNA (adenine-N1-)-methyltransferase activity [GO:0016429]
Mvol_0268	-2.48509	0.0025624	D7DS18	Uncharacterized protein				integral component of membrane [GO:0016021]		TRANSMEM 12..33; /note="Helical"; /evidence="ECO:0000256|SAM:Phobius"
Mvol_0279	-3.56939	0.00028729	D7DS29	Methyltransf_30 domain-containing protein				oxidoreductase activity, acting on the CH-NH group of donors [GO:0016645]
Mvol_0285	-4.41852	0.00051526	D7DS35	4-phosphopantoate--beta-alanine ligase (EC 6.3.2.36) (Phosphopantothenate synthetase) (PPS)		CATALYTIC ACTIVITY: Reaction=(R)-4-phosphopantoate + ATP + beta-alanine = (R)-4'-phosphopantothenate + AMP + diphosphate + H(+); Xref=Rhea:RHEA:27930, ChEBI:CHEBI:10986, ChEBI:CHEBI:15378, ChEBI:CHEBI:30616, ChEBI:CHEBI:33019, ChEBI:CHEBI:57966, ChEBI:CHEBI:61294, ChEBI:CHEBI:456215; EC=6.3.2.36; Evidence={ECO:0000256|HAMAP-Rule:MF_02224};		ATP binding [GO:0005524]
Mvol_0309	-8.38082	0.0037	D7DS59	KAP P-loop domain protein
Mvol_0317	-3.30513	0.00025301	D7DS67	Type I site-specific deoxyribonuclease (EC 3.1.21.3)		CATALYTIC ACTIVITY: Reaction=Endonucleolytic cleavage of DNA to give random double-stranded fragments with terminal 5'-phosphates, ATP is simultaneously hydrolyzed.; EC=3.1.21.3; Evidence={ECO:0000256|ARBA:ARBA00000851};		ATP binding [GO:0005524]; DNA binding [GO:0003677]; type I site-specific deoxyribonuclease activity [GO:0009035]; DNA restriction-modification system [GO:0009307]
Mvol_0318	-4.06256	0.006053	D7DS68	Site-specific DNA-methyltransferase (adenine-specific) (EC 2.1.1.72)		CATALYTIC ACTIVITY: Reaction=a 2'-deoxyadenosine in DNA + S-adenosyl-L-methionine = an N(6)-methyl-2'-deoxyadenosine in DNA + H(+) + S-adenosyl-L-homocysteine; Xref=Rhea:RHEA:15197, Rhea:RHEA-COMP:12418, Rhea:RHEA-COMP:12419, ChEBI:CHEBI:15378, ChEBI:CHEBI:57856, ChEBI:CHEBI:59789, ChEBI:CHEBI:90615, ChEBI:CHEBI:90616; EC=2.1.1.72; Evidence={ECO:0000256|ARBA:ARBA00001279};		DNA binding [GO:0003677]; N-methyltransferase activity [GO:0008170]; site-specific DNA-methyltransferase (adenine-specific) activity [GO:0009007]; DNA restriction-modification system [GO:0009307]
Mvol_0319	-7.17257	0.0047252	D7DS69	Restriction modification system DNA specificity domain protein				DNA binding [GO:0003677]; DNA modification [GO:0006304]
Mvol_0328	-3.82438	0.01414	D7DS78	Precorrin-6x reductase				precorrin-6A reductase activity [GO:0016994]; cobalamin biosynthetic process [GO:0009236]
Mvol_0331	-4.39734	0.046535	D7DS81	UPF0280 protein Mvol_0331
Mvol_0339	-3.10791	0.00057452	D7DS89	MMPL domain protein				integral component of membrane [GO:0016021]; plasma membrane [GO:0005886]; transmembrane transporter activity [GO:0022857]		TRANSMEM 18..38; /note="Helical"; /evidence="ECO:0000256|SAM:Phobius"; TRANSMEM 213..233; /note="Helical"; /evidence="ECO:0000256|SAM:Phobius"; TRANSMEM 240..260; /note="Helical"; /evidence="ECO:0000256|SAM:Phobius"; TRANSMEM 266..287; /note="Helical"; /evidence="ECO:0000256|SAM:Phobius"; TRANSMEM 308..334; /note="Helical"; /evidence="ECO:0000256|SAM:Phobius"; TRANSMEM 340..365; /note="Helical"; …	SUBCELLULAR LOCATION: Membrane {ECO:0000256|ARBA:ARBA00004141}; Multi-pass membrane protein {ECO:0000256|ARBA:ARBA00004141}.
Mvol_0347	-12.0766	0.0010082	D7DS97	Transcriptional regulator, TrmB
Mvol_0349	-3.09751	0.01117	D7DS99	Transferase hexapeptide repeat containing protein				transferase activity [GO:0016740]
Mvol_0381	-4.57666	0.00016208	D7DSD1	DUF89 domain-containing protein
Mvol_0397	-4.26185	0.019679	D7DSE7	Methyltransferase small				methyltransferase activity [GO:0008168]; methylation [GO:0032259]
Mvol_0402	-45.0511	0.010943	D7DSF2	Uncharacterized protein
Mvol_0403	-8.3605	0.0044707	D7DSF3	Uncharacterized protein
Mvol_0404	-10.0488	0.00015575	D7DSF4	Uncharacterized protein
Mvol_0407	-11.3959	0.00030212	D7DSF7	Uncharacterized protein
Mvol_0408	-12.6802	7.901e-05	D7DSF8	Uncharacterized protein
Mvol_0409	-25.8578	0.00084021	D7DSF9	Uncharacterized protein
Mvol_0412	-6.8738	0.016028	D7DSG2	Uncharacterized protein
Mvol_0414	-7.1398	0.0017729	D7DSG4	Uncharacterized protein
Mvol_0514	-4.38712	0.0014225	D7DSR4	N-6 DNA methylase				DNA binding [GO:0003677]; N-methyltransferase activity [GO:0008170]; DNA methylation [GO:0006306]
Mvol_0516	-2.98614	0.00022399	D7DSR6	Type III restriction protein res subunit				DNA binding [GO:0003677]; endonuclease activity [GO:0004519]; DNA modification [GO:0006304]
Mvol_0518	-3.92495	0.014638	D7DSR8	DEAD/DEAH box helicase domain protein				ATP binding [GO:0005524]; helicase activity [GO:0004386]; nucleic acid binding [GO:0003676]
Mvol_0534	-2.0889	0.049969	D7DST4	CRISPR-associated protein, Crm2 family
Mvol_0543	-3.0581	0.0074483	D7DSU3	DNA helicase (EC 3.6.4.12)		CATALYTIC ACTIVITY: Reaction=ATP + H2O = ADP + H(+) + phosphate; Xref=Rhea:RHEA:13065, ChEBI:CHEBI:15377, ChEBI:CHEBI:15378, ChEBI:CHEBI:30616, ChEBI:CHEBI:43474, ChEBI:CHEBI:456216; EC=3.6.4.12; Evidence={ECO:0000256|ARBA:ARBA00001665};		ATP binding [GO:0005524]; DNA binding [GO:0003677]; DNA helicase activity [GO:0003678]; exonuclease activity [GO:0004527]; DNA repair [GO:0006281]
Mvol_0544	-2.89863	0.0018223	D7DSU4	TPR repeat-containing protein				ATP binding [GO:0005524]; ATPase activity [GO:0016887]
Mvol_0545	-7.44602	0.0048958	D7DSU5	5-methylcytosine restriction system component-like protein
Mvol_0590	-29.0605	0.0073048	D7DSY9	Coenzyme F420 hydrogenase, subunit beta				coenzyme F420 hydrogenase activity [GO:0050454]; flavin adenine dinucleotide binding [GO:0050660]; iron-sulfur cluster binding [GO:0051536]; nickel cation binding [GO:0016151]
Mvol_0602	-3.06082	0.00013886	D7DT01	Indolepyruvate oxidoreductase subunit IorA (IOR) (EC 1.2.7.8) (Indolepyruvate ferredoxin oxidoreductase subunit alpha)	METAL 549; /note="Iron-sulfur 1 (4Fe-4S)"; /evidence="ECO:0000256|PIRSR:PIRSR006439-50"; METAL 552; /note="Iron-sulfur 1 (4Fe-4S)"; /evidence="ECO:0000256|PIRSR:PIRSR006439-50"; METAL 555; /note="Iron-sulfur 1 (4Fe-4S)"; /evidence="ECO:0000256|PIRSR:PIRSR006439-50"; METAL 560; /note="Iron-sulfur 2 (4Fe-4S)"; /evidence="ECO:0000256|PIRSR:PIRSR006439-50"; METAL 579; /note="Iron-sulfur 2 (4Fe-4S)"; …	CATALYTIC ACTIVITY: Reaction=CoA + indole-3-pyruvate + 2 oxidized [2Fe-2S]-[ferredoxin] = CO2 + H(+) + 2 reduced [2Fe-2S]-[ferredoxin] + S-2-(indol-3-yl)acetyl-CoA; Xref=Rhea:RHEA:12645, Rhea:RHEA-COMP:10000, Rhea:RHEA-COMP:10001, ChEBI:CHEBI:15378, ChEBI:CHEBI:16526, ChEBI:CHEBI:17640, ChEBI:CHEBI:33737, ChEBI:CHEBI:33738, ChEBI:CHEBI:57271, ChEBI:CHEBI:57287; EC=1.2.7.8; Evidence={ECO:0000256|A…	COFACTOR: Name=[4Fe-4S] cluster; Xref=ChEBI:CHEBI:49883; Evidence={ECO:0000256|PIRNR:PIRNR006439, ECO:0000256|PIRSR:PIRSR006439-50}; Note=Binds 2 [4Fe-4S] clusters. In this family the first cluster has a non-standard and varying [4Fe-4S] binding motif CX(2)CX(2)CX(4-5)CP. {ECO:0000256|PIRNR:PIRNR006439, ECO:0000256|PIRSR:PIRSR006439-50};	4 iron, 4 sulfur cluster binding [GO:0051539]; indolepyruvate ferredoxin oxidoreductase activity [GO:0043805]; metal ion binding [GO:0046872]; thiamine pyrophosphate binding [GO:0030976]
Mvol_0603	-2.01979	0.0060069	D7DT02	Pyruvate/ketoisovalerate oxidoreductase				oxidoreductase activity, acting on the aldehyde or oxo group of donors [GO:0016903]
Mvol_0605	-3.5121	0.0022753	D7DT04	Uncharacterized protein
Mvol_0609	-4.6729	0.0013443	D7DT08	Thioesterase superfamily protein
Mvol_0610	-3.5302	0.00012753	D7DT09	AMP-dependent synthetase and ligase				ligase activity [GO:0016874]
Mvol_0614	-4.80885	5.1537e-05	D7DT13	Periplasmic binding protein
Mvol_0615	-5.65131	5.6286e-06	D7DT14	Methyltransf_2 domain-containing protein				O-methyltransferase activity [GO:0008171]
Mvol_0622	-2.28404	0.0064411	D7DT21	SelB translation factor (Selenocysteine-specific elongation factor)				cytoplasm [GO:0005737]; GTP binding [GO:0005525]; GTPase activity [GO:0003924]; translation elongation factor activity [GO:0003746]; selenocysteine incorporation [GO:0001514]
Mvol_0625	-5.26122	0.00057732	D7DT24	GTP-binding protein HSR1-related protein				GTP binding [GO:0005525]
Mvol_0627	-3.89045	0.024615	D7DT26	UBA/THIF-type NAD/FAD binding protein				ubiquitin-like modifier activating enzyme activity [GO:0008641]
Mvol_0629	-3.18188	0.00056629	D7DT28	Putative HTH-type transcriptional regulatory protein Mvol_0629				DNA binding [GO:0003677]; DNA-binding transcription factor activity [GO:0003700]
Mvol_0631	-10.6784	0.00036164	D7DT30	Uncharacterized protein
Mvol_0634	-2.36602	0.010888	D7DT33	S_layer_C domain-containing protein
Mvol_0640	-6.48004	0.038828	D7DT39	Bile acid:sodium symporter				integral component of membrane [GO:0016021]		TRANSMEM 21..38; /note="Helical"; /evidence="ECO:0000256|SAM:Phobius"; TRANSMEM 44..66; /note="Helical"; /evidence="ECO:0000256|SAM:Phobius"; TRANSMEM 78..100; /note="Helical"; /evidence="ECO:0000256|SAM:Phobius"; TRANSMEM 106..128; /note="Helical"; /evidence="ECO:0000256|SAM:Phobius"; TRANSMEM 135..158; /note="Helical"; /evidence="ECO:0000256|SAM:Phobius"; TRANSMEM 170..191; /note="Helical"; /ev…	SUBCELLULAR LOCATION: Membrane {ECO:0000256|ARBA:ARBA00004141}; Multi-pass membrane protein {ECO:0000256|ARBA:ARBA00004141}.
Mvol_0647	-4.1061	0.0093048	D7DT46	S_layer_C domain-containing protein
Mvol_0664	-23.591	0.010941	D7DT63	Methyl-accepting chemotaxis sensory transducer				integral component of membrane [GO:0016021]; transmembrane signaling receptor activity [GO:0004888]; chemotaxis [GO:0006935]; signal transduction [GO:0007165]		TRANSMEM 301..319; /note="Helical"; /evidence="ECO:0000256|SAM:Phobius"
Mvol_0686	-4.01204	0.003712	D7DT85	Xylose isomerase domain protein TIM barrel				isomerase activity [GO:0016853]
Mvol_0697	-4.97092	0.00018546	D7DT96	Periplasmic copper-binding protein
Mvol_0701	-9.96214	0.0002869	D7DTA0	Uncharacterized protein				methyltransferase activity [GO:0008168]; methylation [GO:0032259]
Mvol_0705	-10.2881	0.0003047	D7DTA4	Helicase c2				ATP binding [GO:0005524]; DNA binding [GO:0003677]; helicase activity [GO:0004386]; nucleobase-containing compound metabolic process [GO:0006139]
Mvol_0713	-4.22994	0.0034236	D7DTB2	Uncharacterized protein				integral component of membrane [GO:0016021]		TRANSMEM 7..29; /note="Helical"; /evidence="ECO:0000256|SAM:Phobius"	SUBCELLULAR LOCATION: Membrane {ECO:0000256|ARBA:ARBA00004167}; Single-pass membrane protein {ECO:0000256|ARBA:ARBA00004167}.
Mvol_0718	-4.80284	9.4347e-05	D7DTB7	Pyruvate/ketoisovalerate oxidoreductase				oxidoreductase activity, acting on the aldehyde or oxo group of donors [GO:0016903]; thiamine pyrophosphate binding [GO:0030976]
Mvol_0719	-3.77886	0.0030912	D7DTB8	Pyruvate flavodoxin/ferredoxin oxidoreductase domain protein				oxidoreductase activity [GO:0016491]
Mvol_0723	-5.76203	0.0038215	D7DTC2	ABC transporter related protein				ATP binding [GO:0005524]; ATPase activity [GO:0016887]
Mvol_0726	-3.60464	0.021716	D7DTC5	Formylmethanofuran dehydrogenase subunit E region				zinc ion binding [GO:0008270]
Mvol_0727	-5.36567	0.00019098	D7DTC6	Periplasmic binding protein
Mvol_0732	-2.83559	0.0079363	D7DTD1	UPF0285 protein Mvol_0732
Mvol_0735	-3.38261	0.032915	D7DTD4	GPR1/FUN34/yaaH family protein				integral component of membrane [GO:0016021]		TRANSMEM 12..32; /note="Helical"; /evidence="ECO:0000256|SAM:Phobius"; TRANSMEM 38..57; /note="Helical"; /evidence="ECO:0000256|SAM:Phobius"; TRANSMEM 64..86; /note="Helical"; /evidence="ECO:0000256|SAM:Phobius"; TRANSMEM 98..119; /note="Helical"; /evidence="ECO:0000256|SAM:Phobius"; TRANSMEM 126..143; /note="Helical"; /evidence="ECO:0000256|SAM:Phobius"; TRANSMEM 149..172; /note="Helical"; /evid…	SUBCELLULAR LOCATION: Membrane {ECO:0000256|ARBA:ARBA00004141}; Multi-pass membrane protein {ECO:0000256|ARBA:ARBA00004141}.
Mvol_0747	-11.961	0.0010635	D7DTE6	DUF364 domain-containing protein OSMethanococcus voltae strain ATCC BAA-1334 / A3 OX456320 G
Mvol_0749	-10.3024	0.013507	D7DTE8	Molybdenum ABC transporter, periplasmic molybdate-binding protein				integral component of membrane [GO:0016021]; metal ion binding [GO:0046872]; molybdate ion transport [GO:0015689]		TRANSMEM 21..40; /note="Helical"; /evidence="ECO:0000256|SAM:Phobius"
Mvol_0750	-2.96868	0.026023	D7DTE9	Molybdenum cofactor synthesis domain protein				Mo-molybdopterin cofactor biosynthetic process [GO:0006777]; molybdopterin cofactor biosynthetic process [GO:0032324]
Mvol_0760	-4.63714	3.2668e-05	D7DTF9	ATP-grasp domain-containing protein				ATP binding [GO:0005524]; metal ion binding [GO:0046872]
Mvol_0786	-4.25677	0.0043268	D7DTI5	Nitrogen regulatory protein P-II				enzyme regulator activity [GO:0030234]; regulation of nitrogen utilization [GO:0006808]
Mvol_0789	-2.67494	0.018334	D7DTI8	Pseudouridine synthase				pseudouridine synthase activity [GO:0009982]; RNA binding [GO:0003723]; pseudouridine synthesis [GO:0001522]
Mvol_0795	-3.17632	0.00057092	D7DTJ4	CoB/CoM heterodisulfide reductase, subunit C (EC 1.8.98.1)				4 iron, 4 sulfur cluster binding [GO:0051539]; CoB--CoM heterodisulfide reductase activity [GO:0051912]; methanogenesis [GO:0015948]
Mvol_0800	-8.43313	0.031201	D7DTJ9	ABC-type molybdate transport system periplasmic component-like protein
Mvol_0825	-81.367	0.013475	D7DTM4	tRNA intron endonuclease (EC 3.1.27.9)				nucleic acid binding [GO:0003676]; tRNA-intron endonuclease activity [GO:0000213]; tRNA splicing, via endonucleolytic cleavage and ligation [GO:0006388]
Mvol_0832	-4.20133	0.00067301	D7DTN1	Peptidase U32				peptidase activity [GO:0008233]
Mvol_0853	-4.29572	0.00034704	D7DTQ2	Pre-mRNA processing ribonucleoprotein, binding domain protein				viral nucleocapsid [GO:0019013]
Mvol_0862	-2.32683	0.00015145	D7DTR1	Aspartokinase (EC 2.7.2.4)		CATALYTIC ACTIVITY: Reaction=ATP + L-aspartate = 4-phospho-L-aspartate + ADP; Xref=Rhea:RHEA:23776, ChEBI:CHEBI:29991, ChEBI:CHEBI:30616, ChEBI:CHEBI:57535, ChEBI:CHEBI:456216; EC=2.7.2.4; Evidence={ECO:0000256|ARBA:ARBA00000709, ECO:0000256|RuleBase:RU003448};		aspartate kinase activity [GO:0004072]; ATP binding [GO:0005524]; lysine biosynthetic process via diaminopimelate [GO:0009089]; threonine biosynthetic process [GO:0009088]
Mvol_0888	-9.68054	0.00017686	D7DTT7	F420-dependent oxidoreductase				coenzyme F420-0 gamma-glutamyl ligase activity [GO:0043773]; GTP binding [GO:0005525]; metal ion binding [GO:0046872]
Mvol_0913	-2.71098	0.0015804	D7DTW0	Uncharacterized Zn-finger protein-like protein
Mvol_0922	-6.86106	0.00078825	D7DTW9	UPF0251 protein Mvol_0922
Mvol_0936	-2.12368	0.0025536	D7DTY3	ERCC4 domain protein				3'-5' DNA helicase activity [GO:0043138]; ATP binding [GO:0005524]; DNA binding [GO:0003677]; nuclease activity [GO:0004518]; DNA repair [GO:0006281]
Mvol_0949	-2.1342	0.00019668	D7DTZ6	Chemotaxis protein CheA (EC 2.7.13.3)		CATALYTIC ACTIVITY: Reaction=ATP + protein L-histidine = ADP + protein N-phospho-L-histidine.; EC=2.7.13.3; Evidence={ECO:0000256|ARBA:ARBA00000085};		cytoplasm [GO:0005737]; ATP binding [GO:0005524]; phosphorelay sensor kinase activity [GO:0000155]; chemotaxis [GO:0006935]
Mvol_0955	-3.2079	0.037213	D7DU02	CheC, inhibitor of MCP methylation				chemotaxis [GO:0006935]
Mvol_0956	-2.09943	0.0024846	D7DU03	CheC, inhibitor of MCP methylation				hydrolase activity [GO:0016787]; chemotaxis [GO:0006935]
Mvol_0957	-6.99399	0.0019309	D7DU04	Protein-glutamate O-methyltransferase (EC 2.1.1.80)		CATALYTIC ACTIVITY: Reaction=L-glutamyl-[protein] + S-adenosyl-L-methionine = [protein]-L-glutamate 5-O-methyl ester + S-adenosyl-L-homocysteine; Xref=Rhea:RHEA:24452, Rhea:RHEA-COMP:10208, Rhea:RHEA-COMP:10311, ChEBI:CHEBI:29973, ChEBI:CHEBI:57856, ChEBI:CHEBI:59789, ChEBI:CHEBI:82795; EC=2.1.1.80; Evidence={ECO:0000256|ARBA:ARBA00001541};		protein-glutamate O-methyltransferase activity [GO:0008983]
Mvol_0980	-2.1951	0.018422	D7DU27	GTP:adenosylcobinamide-phosphate guanylyltransferase-like protein				nucleotidyltransferase activity [GO:0016779]; biosynthetic process [GO:0009058]
Mvol_0997	-3.87687	9.2727e-05	D7DU44	Uncharacterized protein
Mvol_1012	-4.92005	0.0054433	D7DU59	Cobalt ABC transporter, inner membrane subunit CbiQ
Mvol_1027	-2.95151	2.0076e-05	D7DU74	DNA-directed RNA polymerase subunit (EC 2.7.7.6)				ATP-binding cassette (ABC) transporter complex [GO:0043190]; integral component of plasma membrane [GO:0005887]; cobalt ion transport [GO:0006824]		TRANSMEM 27..55; /note="Helical"; /evidence="ECO:0000256|SAM:Phobius"; TRANSMEM 67..88; /note="Helical"; /evidence="ECO:0000256|SAM:Phobius"; TRANSMEM 109..131; /note="Helical"; /evidence="ECO:0000256|SAM:Phobius"; TRANSMEM 143..164; /note="Helical"; /evidence="ECO:0000256|SAM:Phobius"; TRANSMEM 238..256; /note="Helical"; /evidence="ECO:0000256|SAM:Phobius"	SUBCELLULAR LOCATION: Membrane {ECO:0000256|ARBA:ARBA00004141}; Multi-pass membrane protein {ECO:0000256|ARBA:ARBA00004141}.
Mvol_1029	-2.44762	0.00098389	D7DU76	DNA-directed RNA polymerase (EC 2.7.7.6)		CATALYTIC ACTIVITY: Reaction=a ribonucleoside 5'-triphosphate + RNA(n) = diphosphate + RNA(n+1); Xref=Rhea:RHEA:21248, Rhea:RHEA-COMP:11128, Rhea:RHEA-COMP:11129, ChEBI:CHEBI:33019, ChEBI:CHEBI:61557, ChEBI:CHEBI:83400; EC=2.7.7.6; Evidence={ECO:0000256|ARBA:ARBA00000097, ECO:0000256|RuleBase:RU004279};	COFACTOR: Name=Zn(2+); Xref=ChEBI:CHEBI:29105; Evidence={ECO:0000256|ARBA:ARBA00001947};	DNA binding [GO:0003677]; DNA-directed 5'-3' RNA polymerase activity [GO:0003899]; zinc ion binding [GO:0008270]; transcription, DNA-templated [GO:0006351]
Mvol_1056	-4.13155	0.02877	D7DUA3	Protein translation factor SUI1 homolog		CATALYTIC ACTIVITY: Reaction=a ribonucleoside 5'-triphosphate + RNA(n) = diphosphate + RNA(n+1); Xref=Rhea:RHEA:21248, Rhea:RHEA-COMP:11128, Rhea:RHEA-COMP:11129, ChEBI:CHEBI:33019, ChEBI:CHEBI:61557, ChEBI:CHEBI:83400; EC=2.7.7.6; Evidence={ECO:0000256|ARBA:ARBA00000097};	COFACTOR: Name=Zn(2+); Xref=ChEBI:CHEBI:29105; Evidence={ECO:0000256|ARBA:ARBA00001947};	DNA binding [GO:0003677]; DNA-directed 5'-3' RNA polymerase activity [GO:0003899]; ribonucleoside binding [GO:0032549]; transcription, DNA-templated [GO:0006351]
Mvol_1068	-4.99027	0.033	D7DUB5	ABC transporter related protein				translation initiation factor activity [GO:0003743]
Mvol_1081	-2.18694	0.0038562	D7DUC8	Amino acid carrier protein				ATP binding [GO:0005524]; ATPase activity [GO:0016887]; ATPase-coupled amino acid transmembrane transporter activity [GO:0015424]
Mvol_1086	-3.18167	0.0046359	D7DUD3	Uncharacterized protein				integral component of membrane [GO:0016021]; plasma membrane [GO:0005886]; alanine:sodium symporter activity [GO:0015655]		TRANSMEM 20..42; /note="Helical"; /evidence="ECO:0000256|RuleBase:RU363064"; TRANSMEM 63..90; /note="Helical"; /evidence="ECO:0000256|RuleBase:RU363064"; TRANSMEM 96..113; /note="Helical"; /evidence="ECO:0000256|RuleBase:RU363064"; TRANSMEM 144..163; /note="Helical"; /evidence="ECO:0000256|RuleBase:RU363064"; TRANSMEM 183..201; /note="Helical"; /evidence="ECO:0000256|RuleBase:RU363064"; TRANSMEM …	SUBCELLULAR LOCATION: Cell membrane {ECO:0000256|RuleBase:RU363064}; Multi-pass membrane protein {ECO:0000256|RuleBase:RU363064}. Membrane {ECO:0000256|ARBA:ARBA00004141}; Multi-pass membrane protein {ECO:0000256|ARBA:ARBA00004141}.
Mvol_1099	-3.26637	0.02496	D7DUE6	Uncharacterized protein
Mvol_1119	-2.15146	0.014171	D7DUG6	Xylose isomerase domain protein TIM barrel
Mvol_1125	-5.79408	0.0050077	D7DUH2	Methyl-coenzyme M reductase operon protein D				isomerase activity [GO:0016853]
Mvol_1155	-4.03128	0.00019554	D7DUK2	D-3-phosphoglycerate dehydrogenase (EC 1.1.1.95)				methanogenesis [GO:0015948]
Mvol_1172	-11.0781	0.0010795	D7DUL9	Queuosine synthesis-like protein
Mvol_1179	-2.96683	3.7667e-05	D7DUM6	Thermosome
Mvol_1183	-2.90478	0.042096	D7DUN0	ABC transporter related protein				ATP binding [GO:0005524]; unfolded protein binding [GO:0051082]; protein folding [GO:0006457]
Mvol_1186	-5.45881	0.036439	D7DUN3	HIGH_NTase1_ass domain-containing protein				ATP binding [GO:0005524]; ATPase activity [GO:0016887]
Mvol_1194	-3.42595	5.4639e-05	D7DUP1	Acetate--CoA ligase (ADP-forming) (EC 6.2.1.13)
Mvol_1200	-2.93815	0.00064703	D7DUP7	SAM_MT_TRM5_TYW2 domain-containing protein		CATALYTIC ACTIVITY: Reaction=acetate + ATP + CoA = acetyl-CoA + ADP + phosphate; Xref=Rhea:RHEA:15081, ChEBI:CHEBI:30089, ChEBI:CHEBI:30616, ChEBI:CHEBI:43474, ChEBI:CHEBI:57287, ChEBI:CHEBI:57288, ChEBI:CHEBI:456216; EC=6.2.1.13; Evidence={ECO:0000256|ARBA:ARBA00001619};		acetate-CoA ligase (ADP-forming) activity [GO:0043758]; ATP binding [GO:0005524]
Mvol_1223	-4.21816	0.023126	D7DUS0	4Fe-4S ferredoxin iron-sulfur binding domain protein				transferase activity [GO:0016740]
Mvol_1224	-2.24447	0.0018249	D7DUS1	Uncharacterized protein
Mvol_1226	-2.07982	0.00028261	D7DUS3	DNA topoisomerase type IA zn finger domain protein
Mvol_1241	-5.91716	0.00091868	D7DUT8	Formate hydrogenlyase subunit 4-like protein				chromosome [GO:0005694]; DNA binding [GO:0003677]; DNA topoisomerase activity [GO:0003916]; DNA topological change [GO:0006265]
Mvol_1244	-5.14192	0.0010711	D7DUU1	4Fe-4S ferredoxin iron-sulfur binding domain protein				integral component of membrane [GO:0016021]; lyase activity [GO:0016829]; oxidation-reduction process [GO:0055114]		TRANSMEM 12..32; /note="Helical"; /evidence="ECO:0000256|SAM:Phobius"; TRANSMEM 74..96; /note="Helical"; /evidence="ECO:0000256|SAM:Phobius"; TRANSMEM 116..135; /note="Helical"; /evidence="ECO:0000256|SAM:Phobius"; TRANSMEM 156..175; /note="Helical"; /evidence="ECO:0000256|SAM:Phobius"; TRANSMEM 195..216; /note="Helical"; /evidence="ECO:0000256|SAM:Phobius"; TRANSMEM 244..266; /note="Helical"; /e…	SUBCELLULAR LOCATION: Membrane {ECO:0000256|ARBA:ARBA00004141}; Multi-pass membrane protein {ECO:0000256|ARBA:ARBA00004141}.
Mvol_1248	-4.74406	0.006787	D7DUU5	NADH/Ubiquinone/plastoquinone (Complex I)
Mvol_1250	-2.67215	0.0057287	D7DUU7	ABC transporter related protein				integral component of membrane [GO:0016021]		TRANSMEM 6..21; /note="Helical"; /evidence="ECO:0000256|SAM:Phobius"; TRANSMEM 33..53; /note="Helical"; /evidence="ECO:0000256|SAM:Phobius"; TRANSMEM 73..93; /note="Helical"; /evidence="ECO:0000256|SAM:Phobius"; TRANSMEM 100..118; /note="Helical"; /evidence="ECO:0000256|SAM:Phobius"; TRANSMEM 154..176; /note="Helical"; /evidence="ECO:0000256|SAM:Phobius"; TRANSMEM 196..217; /note="Helical"; /evid…
Mvol_1254	-16.4328	0.00044233	D7DUV1	Phosphomethylpyrimidine kinase (EC 2.7.4.7)				ATP binding [GO:0005524]; ATPase activity [GO:0016887]
Mvol_1262	-6.02954	0.0021802	D7DUV9	Methanogenesis marker protein 8				phosphomethylpyrimidine kinase activity [GO:0008972]; thiamine-phosphate diphosphorylase activity [GO:0004789]; thiamine biosynthetic process [GO:0009228]
Mvol_1265	-2.02008	0.00021907	D7DUW2	NADH ubiquinone oxidoreductase 20 kDa subunit
Mvol_1266	-2.8093	0.00033287	D7DUW3	Nickel-dependent hydrogenase large subunit				iron-sulfur cluster binding [GO:0051536]; oxidoreductase activity [GO:0016491]
Mvol_1284	-3.33778	0.017482	D7DUY1	Phosphoesterase RecJ domain protein			COFACTOR: Name=Ni(2+); Xref=ChEBI:CHEBI:49786; Evidence={ECO:0000256|ARBA:ARBA00001967};	ferredoxin hydrogenase activity [GO:0008901]; nickel cation binding [GO:0016151]
Mvol_1285	-4.11336	0.0022783	D7DUY2	Phosphoadenosine phosphosulfate reductase				nucleic acid binding [GO:0003676]
Mvol_1289	-2.69542	0.031261	D7DUY6	Flagellin				catalytic activity [GO:0003824]
Mvol_1306	-2.54252	0.0033808	D7DV03	DUF43 domain-containing protein				integral component of membrane [GO:0016021]; structural molecule activity [GO:0005198]; archaeal or bacterial-type flagellum-dependent cell motility [GO:0097588]		TRANSMEM 6..27; /note="Helical"; /evidence="ECO:0000256|SAM:Phobius"
Mvol_1313	-5.43301	0.010778	D7DV09	Methyltransferase type 12				methyltransferase activity [GO:0008168]; nucleic acid binding [GO:0003676]; transferase activity, transferring alkyl or aryl (other than methyl) groups [GO:0016765]; methylation [GO:0032259]; polyamine biosynthetic process [GO:0006596]
Mvol_1331	-2.34126	0.0036671	D7DV27	Hydrogenase expression/formation protein HypE				methyltransferase activity [GO:0008168]; methylation [GO:0032259]
Mvol_1337	-2.48201	0.017292	D7DV33	Beta-ribofuranosylaminobenzene 5'-phosphate synthase (Beta-RFA-P synthase) (EC 2.4.2.54)
Mvol_1345	-3.21244	0.00032175	D7DV41	Hydrogenase expression/formation protein HypD		CATALYTIC ACTIVITY: Reaction=4-hydroxybenzoate + 5-phospho-alpha-D-ribose 1-diphosphate + H(+) = 4-(beta-D-ribofuranosyl)phenol 5'-phosphate + CO2 + diphosphate; Xref=Rhea:RHEA:48556, ChEBI:CHEBI:15378, ChEBI:CHEBI:16526, ChEBI:CHEBI:17879, ChEBI:CHEBI:33019, ChEBI:CHEBI:58017, ChEBI:CHEBI:82767; EC=2.4.2.54; Evidence={ECO:0000256|PIRNR:PIRNR004884};		ATP binding [GO:0005524]; transferase activity, transferring glycosyl groups [GO:0016757]
Mvol_1347	-2.32499	0.00090597	D7DV43	Uncharacterized conserved protein UCP019375				metal ion binding [GO:0046872]
Mvol_1348	-7.86287	0.0016848	D7DV44	Radical SAM domain protein
Mvol_1359	-4.42028	0.0017507	D7DV55	Transcriptional regulator, XRE family			COFACTOR: Name=[4Fe-4S] cluster; Xref=ChEBI:CHEBI:49883; Evidence={ECO:0000256|ARBA:ARBA00001966};	4 iron, 4 sulfur cluster binding [GO:0051539]; biotin synthase activity [GO:0004076]; metal ion binding [GO:0046872]; biotin biosynthetic process [GO:0009102]
Mvol_1363	-2.61165	7.0731e-05	D7DV59	PilT protein domain protein				DNA binding [GO:0003677]
Mvol_1365	-3.22883	0.0059595	D7DV61	NMD3 family protein				RNA binding [GO:0003723]
Mvol_1382	-2.72087	0.029918	D7DV78	Uncharacterized protein				ribosomal large subunit binding [GO:0043023]
Mvol_1384	-3.60425	0.013737	D7DV80	Radical SAM domain protein
Mvol_1389	-5.34702	0.008006	D7DV85	Uncharacterized protein				catalytic activity [GO:0003824]; cobalamin binding [GO:0031419]; iron-sulfur cluster binding [GO:0051536]; metal ion binding [GO:0046872]
Mvol_1408	-2.83841	0.0049952	D7DVA4	AAA ATPase central domain protein
Mvol_1411	-6.98519	0.0032778	D7DVA7	Uncharacterized conserved protein UCP019262				ATP binding [GO:0005524]
Mvol_1414	-2.14666	0.001904	D7DQE3	Radical SAM domain protein
Mvol_1416	-6.02591	0.017822	D7DQE5	Uncharacterized protein			COFACTOR: Name=[4Fe-4S] cluster; Xref=ChEBI:CHEBI:49883; Evidence={ECO:0000256|ARBA:ARBA00001966};	4 iron, 4 sulfur cluster binding [GO:0051539]; biotin synthase activity [GO:0004076]; metal ion binding [GO:0046872]; biotin biosynthetic process [GO:0009102]
Mvol_1421	-2.6881	0.00062497	D7DQF0	DNA-cytosine methyltransferase
Mvol_1424	-2.12436	0.0010178	D7DQF3	tRNA pseudouridine synthase D TruD				methyltransferase activity [GO:0008168]; methylation [GO:0032259]
Mvol_1426	-2.78342	0.003553	D7DQF5	Non-specific serine/threonine protein kinase (EC 2.7.11.1)				pseudouridine synthase activity [GO:0009982]; RNA binding [GO:0003723]; pseudouridine synthesis [GO:0001522]; tRNA processing [GO:0008033]
Mvol_1448	-2.09039	0.011322	D7DQH6	PHP domain protein		CATALYTIC ACTIVITY: Reaction=ATP + L-seryl-[protein] = ADP + H(+) + O-phospho-L-seryl-[protein]; Xref=Rhea:RHEA:17989, Rhea:RHEA-COMP:9863, Rhea:RHEA-COMP:11604, ChEBI:CHEBI:15378, ChEBI:CHEBI:29999, ChEBI:CHEBI:30616, ChEBI:CHEBI:83421, ChEBI:CHEBI:456216; EC=2.7.11.1; Evidence={ECO:0000256|ARBA:ARBA00001433}; CATALYTIC ACTIVITY: Reaction=ATP + L-threonyl-[protein] = ADP + H(+) + O-phospho-L-thr…	COFACTOR: Name=Mg(2+); Xref=ChEBI:CHEBI:18420; Evidence={ECO:0000256|ARBA:ARBA00001946};	ATP binding [GO:0005524]; protein serine/threonine kinase activity [GO:0004674]
Mvol_1461	-2.6678	0.0070295	D7DQI9	Sodium/proline symporter				catalytic activity [GO:0003824]
Mvol_1465	-2.05309	0.029943	D7DQJ3	3-dehydroquinate synthase				integral component of membrane [GO:0016021]; proline:sodium symporter activity [GO:0005298]; sodium ion binding [GO:0031402]; proline transport [GO:0015824]		TRANSMEM 7..25; /note="Helical"; /evidence="ECO:0000256|SAM:Phobius"; TRANSMEM 65..89; /note="Helical"; /evidence="ECO:0000256|SAM:Phobius"; TRANSMEM 123..141; /note="Helical"; /evidence="ECO:0000256|SAM:Phobius"; TRANSMEM 161..184; /note="Helical"; /evidence="ECO:0000256|SAM:Phobius"; TRANSMEM 191..218; /note="Helical"; /evidence="ECO:0000256|SAM:Phobius"; TRANSMEM 238..260; /note="Helical"; /ev…	SUBCELLULAR LOCATION: Membrane {ECO:0000256|ARBA:ARBA00004141}; Multi-pass membrane protein {ECO:0000256|ARBA:ARBA00004141}.
Mvol_1469	-2.38005	3.2907e-05	D7DQJ7	AAA family ATPase, CDC48 subfamily (EC 3.6.4.3)	METAL 156; /note="Zinc; catalytic"; /evidence="ECO:0000256|PIRSR:PIRSR000112-1"; METAL 238; /note="Zinc; catalytic"; /evidence="ECO:0000256|PIRSR:PIRSR000112-1"; METAL 259; /note="Zinc; catalytic"; /evidence="ECO:0000256|PIRSR:PIRSR000112-1"		COFACTOR: Name=Zn(2+); Xref=ChEBI:CHEBI:29105; Evidence={ECO:0000256|PIRSR:PIRSR000112-1}; Note=Binds 1 zinc ion per subunit. {ECO:0000256|PIRSR:PIRSR000112-1};	cytoplasm [GO:0005737]; metal ion binding [GO:0046872]; oxidoreductase activity, acting on CH-OH group of donors [GO:0016614]; phospholipid biosynthetic process [GO:0008654]
Mvol_1479	-4.50126	0.0013896	D7DQK7	Small GTP-binding protein				ATP binding [GO:0005524]; hydrolase activity [GO:0016787]
Mvol_1495	-7.54945	2.6295e-05	D7DQM3	DEAD/DEAH box helicase domain protein				GTP binding [GO:0005525]
Mvol_1502	-2.62557	0.0034418	D7DQN0	Ser/Thr protein kinase-like protein				ATP binding [GO:0005524]; helicase activity [GO:0004386]; nucleic acid binding [GO:0003676]
Mvol_1549	-2.10824	0.040144	D7DQS7	Phenylacetate--CoA ligase (EC 6.2.1.30)				ATP binding [GO:0005524]; protein kinase activity [GO:0004672]
Mvol_1550	-2.09696	0.0090604	D7DQS8	Na+/solute symporter				phenylacetate-CoA ligase activity [GO:0047475]; phenylacetate catabolic process [GO:0010124]
Mvol_1557	-4.09115	0.0045975	D7DQT5	Triphosphoribosyl-dephospho-CoA protein				integral component of membrane [GO:0016021]; transmembrane transporter activity [GO:0022857]		TRANSMEM 6..21; /note="Helical"; /evidence="ECO:0000256|SAM:Phobius"; TRANSMEM 41..60; /note="Helical"; /evidence="ECO:0000256|SAM:Phobius"; TRANSMEM 72..91; /note="Helical"; /evidence="ECO:0000256|SAM:Phobius"; TRANSMEM 120..137; /note="Helical"; /evidence="ECO:0000256|SAM:Phobius"; TRANSMEM 157..180; /note="Helical"; /evidence="ECO:0000256|SAM:Phobius"; TRANSMEM 187..207; /note="Helical"; /evid…	SUBCELLULAR LOCATION: Membrane {ECO:0000256|ARBA:ARBA00004141}; Multi-pass membrane protein {ECO:0000256|ARBA:ARBA00004141}.
Mvol_1562	-2.18498	0.0034203	D7DQU0	Putative RNA methylase				ATP binding [GO:0005524]; triphosphoribosyl-dephospho-CoA synthase activity [GO:0046917]; phosphorylation [GO:0016310]
Mvol_1582	-4.24881	0.0091313	D7DQW0	Transcriptional regulator, TrmB				methyltransferase activity [GO:0008168]; RNA binding [GO:0003723]; methylation [GO:0032259]
Mvol_1633	-4.30163	0.019733	D7DR11	Precorrin-8X methylmutase CbiC/CobH				integral component of membrane [GO:0016021]		TRANSMEM 6..24; /note="Helical"; /evidence="ECO:0000256|SAM:Phobius"
Mvol_1641	-2.30388	0.01135	D7DR19	PfkB domain protein				precorrin-8X methylmutase activity [GO:0016993]; cobalamin biosynthetic process [GO:0009236]
Mvol_1652	-3.94027	0.00062392	D7DR30	Glycosyltransferase 28 domain protein				kinase activity [GO:0016301]; phosphotransferase activity, alcohol group as acceptor [GO:0016773]
Mvol_1664	-2.09258	0.00095329	D7DR42	Adenylosuccinate lyase (ASL) (EC 4.3.2.2) (Adenylosuccinase)				transferase activity, transferring hexosyl groups [GO:0016758]
Mvol_1672	-2.43019	0.00039573	D7DR50	ABC transporter related protein		CATALYTIC ACTIVITY: Reaction=(2S)-2-[5-amino-1-(5-phospho-beta-D-ribosyl)imidazole-4-carboxamido]succinate = 5-amino-1-(5-phospho-beta-D-ribosyl)imidazole-4-carboxamide + fumarate; Xref=Rhea:RHEA:23920, ChEBI:CHEBI:29806, ChEBI:CHEBI:58443, ChEBI:CHEBI:58475; EC=4.3.2.2; Evidence={ECO:0000256|ARBA:ARBA00000598, ECO:0000256|RuleBase:RU361172}; CATALYTIC ACTIVITY: Reaction=N(6)-(1,2-dicarboxyethyl)…		(S)-2-(5-amino-1-(5-phospho-D-ribosyl)imidazole-4-carboxamido)succinate AMP-lyase (fumarate-forming) activity [GO:0070626]; N6-(1,2-dicarboxyethyl)AMP AMP-lyase (fumarate-forming) activity [GO:0004018]; 'de novo' AMP biosynthetic process [GO:0044208]; 'de novo' IMP biosynthetic process [GO:0006189]
Mvol_1674	-2.12902	0.00038266	D7DR52	CoA-substrate-specific enzyme activase				ATP binding [GO:0005524]; ATPase activity [GO:0016887]
Mvol_1681	-6.02482	0.0089706	D7DR59	Radical SAM domain protein			COFACTOR: Name=[4Fe-4S] cluster; Xref=ChEBI:CHEBI:49883; Evidence={ECO:0000256|ARBA:ARBA00001966};	iron-sulfur cluster binding [GO:0051536]
Mvol_1701	-2.41464	0.0079754	D7DR79	Uncharacterized protein			COFACTOR: Name=[4Fe-4S] cluster; Xref=ChEBI:CHEBI:49883; Evidence={ECO:0000256|ARBA:ARBA00001966};	catalytic activity [GO:0003824]; iron-sulfur cluster binding [GO:0051536]; metal ion binding [GO:0046872]
Mvol_1706	-2.91894	0.00085219	D7DR84	Thiamine pyrophosphate protein domain protein TPP-binding protein
Mvol_1707	-8.35143	0.0033992	D7DR85	Indolepyruvate ferredoxin oxidoreductase (EC 1.2.7.8)				oxidoreductase activity [GO:0016491]; thiamine pyrophosphate binding [GO:0030976]
Mvol_1708	-2.33508	0.002086	D7DR86	Phenylacetate--CoA ligase (EC 6.2.1.30)				indolepyruvate ferredoxin oxidoreductase activity [GO:0043805]
Mvol_1710	-2.82079	0.00042605	D7DR88	UPF0284 protein Mvol_1710				phenylacetate-CoA ligase activity [GO:0047475]; phenylacetate catabolic process [GO:0010124]
Mvol_1718	-2.91852	0.0083617	D7DR96	AMP phosphorylase (EC 2.4.2.4)				nicotinate-nucleotide-dimethylbenzimidazole phosphoribosyltransferase activity [GO:0008939]; cobalamin biosynthetic process [GO:0009236]
Mvol_1720	-4.73575	0.022609	D7DR98	Flagellin				1,4-alpha-oligoglucan phosphorylase activity [GO:0004645]; thymidine phosphorylase activity [GO:0009032]; pyrimidine nucleobase metabolic process [GO:0006206]; pyrimidine nucleoside metabolic process [GO:0006213]
Mvol_1721	-2.53024	5.6311e-05	D7DR99	Acetyl-CoA carboxylase, biotin carboxylase				integral component of membrane [GO:0016021]		TRANSMEM 6..26; /note="Helical"; /evidence="ECO:0000256|SAM:Phobius"
Mvol_1722	-3.1838	1.5796e-06	D7DRA0	Oxaloacetate decarboxylase alpha subunit				ATP binding [GO:0005524]; ligase activity [GO:0016874]; metal ion binding [GO:0046872]
nac Mvol_1344	-4.67464	0.00022039	D7DV40	Nascent polypeptide-associated complex protein				oxaloacetate decarboxylase activity [GO:0008948]; sodium ion transport [GO:0006814]
nifH Mvol_0700	-2.74356	0.00045222	D7DT99	Nitrogenase iron protein (EC 1.18.6.1) (Nitrogenase Fe protein) (Nitrogenase component II) (Nitrogenase reductase)				RNA binding [GO:0003723]; protein transport [GO:0015031]
nusA Mvol_1024	-3.85669	0.015858	D7DU71	Probable transcription termination protein NusA	METAL 94; /note="Iron-sulfur (4Fe-4S); shared with dimeric partner"; /evidence="ECO:0000256|HAMAP-Rule:MF_00533"; METAL 130; /note="Iron-sulfur (4Fe-4S); shared with dimeric partner"; /evidence="ECO:0000256|HAMAP-Rule:MF_00533"	CATALYTIC ACTIVITY: Reaction=16 ATP + 16 H2O + N2 + 8 reduced [2Fe-2S]-[ferredoxin] = 16 ADP + 6 H(+) + H2 + 2 NH4(+) + 8 oxidized [2Fe-2S]-[ferredoxin] + 16 phosphate; Xref=Rhea:RHEA:21448, Rhea:RHEA-COMP:10000, Rhea:RHEA-COMP:10001, ChEBI:CHEBI:15377, ChEBI:CHEBI:15378, ChEBI:CHEBI:17997, ChEBI:CHEBI:18276, ChEBI:CHEBI:28938, ChEBI:CHEBI:30616, ChEBI:CHEBI:33737, ChEBI:CHEBI:33738, ChEBI:CHEBI:…	COFACTOR: Name=[4Fe-4S] cluster; Xref=ChEBI:CHEBI:49883; Evidence={ECO:0000256|HAMAP-Rule:MF_00533}; Note=Binds 1 [4Fe-4S] cluster per dimer. {ECO:0000256|HAMAP-Rule:MF_00533};	4 iron, 4 sulfur cluster binding [GO:0051539]; ATP binding [GO:0005524]; carbonyl sulfide nitrogenase activity [GO:0018697]; metal ion binding [GO:0046872]; nitrogenase activity [GO:0016163]; nitrogen fixation [GO:0009399]
pan Mvol_1360	-3.06814	5.4752e-05	D7DV56	Proteasome-activating nucleotidase (PAN) (Proteasomal ATPase) (Proteasome regulatory ATPase) (Proteasome regulatory particle)				cytoplasm [GO:0005737]; RNA binding [GO:0003723]; DNA-templated transcription, termination [GO:0006353]; transcription antitermination [GO:0031564]			SUBCELLULAR LOCATION: Cytoplasm {ECO:0000256|HAMAP-Rule:MF_00945}.
pdxS Mvol_1452	-2.24442	9.3555e-06	D7DQI0	Pyridoxal 5'-phosphate synthase subunit PdxS (PLP synthase subunit PdxS) (EC 4.3.3.6) (Pdx1)				cytoplasm [GO:0005737]; proteasome-activating nucleotidase complex [GO:0022623]; ATP binding [GO:0005524]; ATPase activity [GO:0016887]; proteasomal protein catabolic process [GO:0010498]; protein unfolding [GO:0043335]			SUBCELLULAR LOCATION: Cytoplasm {ECO:0000256|HAMAP-Rule:MF_00553}.
pheS Mvol_1085	-2.08572	0.0013901	D7DUD2	Phenylalanine--tRNA ligase alpha subunit (EC 6.1.1.20) (Phenylalanyl-tRNA synthetase alpha subunit) (PheRS)		CATALYTIC ACTIVITY: Reaction=aldehydo-D-ribose 5-phosphate + D-glyceraldehyde 3-phosphate + L-glutamine = H(+) + 3 H2O + L-glutamate + phosphate + pyridoxal 5'-phosphate; Xref=Rhea:RHEA:31507, ChEBI:CHEBI:15377, ChEBI:CHEBI:15378, ChEBI:CHEBI:29985, ChEBI:CHEBI:43474, ChEBI:CHEBI:58273, ChEBI:CHEBI:58359, ChEBI:CHEBI:59776, ChEBI:CHEBI:597326; EC=4.3.3.6; Evidence={ECO:0000256|HAMAP-Rule:MF_01824…		pyridoxal 5'-phosphate synthase (glutamine hydrolysing) activity [GO:0036381]; pyridoxal phosphate biosynthetic process [GO:0042823]
pheT Mvol_0650	-2.16887	0.0017168	D7DT49	Phenylalanine--tRNA ligase beta subunit (EC 6.1.1.20) (Phenylalanyl-tRNA synthetase beta subunit) (PheRS)		CATALYTIC ACTIVITY: Reaction=ATP + L-phenylalanine + tRNA(Phe) = AMP + diphosphate + H(+) + L-phenylalanyl-tRNA(Phe); Xref=Rhea:RHEA:19413, Rhea:RHEA-COMP:9668, Rhea:RHEA-COMP:9699, ChEBI:CHEBI:15378, ChEBI:CHEBI:30616, ChEBI:CHEBI:33019, ChEBI:CHEBI:58095, ChEBI:CHEBI:78442, ChEBI:CHEBI:78531, ChEBI:CHEBI:456215; EC=6.1.1.20; Evidence={ECO:0000256|ARBA:ARBA00000395, ECO:0000256|HAMAP-Rule:MF_002…	COFACTOR: Name=Mg(2+); Xref=ChEBI:CHEBI:18420; Evidence={ECO:0000256|HAMAP-Rule:MF_00282}; Note=Binds 2 magnesium ions per tetramer. {ECO:0000256|HAMAP-Rule:MF_00282};	cytoplasm [GO:0005737]; ATP binding [GO:0005524]; magnesium ion binding [GO:0000287]; phenylalanine-tRNA ligase activity [GO:0004826]; tRNA binding [GO:0000049]; phenylalanyl-tRNA aminoacylation [GO:0006432]			SUBCELLULAR LOCATION: Cytoplasm {ECO:0000256|HAMAP-Rule:MF_00282}.
polC Mvol_1407	-2.20926	0.0027829	D7DVA3	DNA polymerase II large subunit (Pol II) (EC 2.7.7.7) (Exodeoxyribonuclease large subunit) (EC 3.1.11.1)		CATALYTIC ACTIVITY: Reaction=ATP + L-phenylalanine + tRNA(Phe) = AMP + diphosphate + H(+) + L-phenylalanyl-tRNA(Phe); Xref=Rhea:RHEA:19413, Rhea:RHEA-COMP:9668, Rhea:RHEA-COMP:9699, ChEBI:CHEBI:15378, ChEBI:CHEBI:30616, ChEBI:CHEBI:33019, ChEBI:CHEBI:58095, ChEBI:CHEBI:78442, ChEBI:CHEBI:78531, ChEBI:CHEBI:456215; EC=6.1.1.20; Evidence={ECO:0000256|ARBA:ARBA00000395, ECO:0000256|HAMAP-Rule:MF_002…		cytoplasm [GO:0005737]; ATP binding [GO:0005524]; magnesium ion binding [GO:0000287]; phenylalanine-tRNA ligase activity [GO:0004826]; RNA binding [GO:0003723]; phenylalanyl-tRNA aminoacylation [GO:0006432]			SUBCELLULAR LOCATION: Cytoplasm {ECO:0000256|ARBA:ARBA00004496, ECO:0000256|HAMAP-Rule:MF_00284}.
prf1 Mvol_0916	-2.35966	0.0021916	D7DTW3	Peptide chain release factor subunit 1 (Translation termination factor aRF1)		CATALYTIC ACTIVITY: Reaction=Exonucleolytic cleavage in the 3'- to 5'-direction to yield nucleoside 5'-phosphates.; EC=3.1.11.1; Evidence={ECO:0000256|HAMAP-Rule:MF_00324}; CATALYTIC ACTIVITY: Reaction=a 2'-deoxyribonucleoside 5'-triphosphate + DNA(n) = diphosphate + DNA(n+1); Xref=Rhea:RHEA:22508, Rhea:RHEA-COMP:11130, Rhea:RHEA-COMP:11131, ChEBI:CHEBI:33019, ChEBI:CHEBI:61560, ChEBI:CHEBI:83828…		3'-5' exonuclease activity [GO:0008408]; DNA binding [GO:0003677]; DNA-directed DNA polymerase activity [GO:0003887]; exodeoxyribonuclease I activity [GO:0008852]; DNA catabolic process, exonucleolytic [GO:0000738]; DNA-dependent DNA replication [GO:0006261]
priS Mvol_1438	-17.4779	0.00076654	D7DQG6	DNA primase small subunit PriS (EC 2.7.7.-)				cytoplasm [GO:0005737]; translation release factor activity, codon specific [GO:0016149]			SUBCELLULAR LOCATION: Cytoplasm {ECO:0000256|ARBA:ARBA00004496, ECO:0000256|HAMAP-Rule:MF_00424}.
psmB Mvol_0730	-2.67516	0.046208	D7DTC9	Proteasome subunit beta (EC 3.4.25.1) (20S proteasome beta subunit) (Proteasome core protein PsmB)			COFACTOR: Name=Mg(2+); Xref=ChEBI:CHEBI:18420; Evidence={ECO:0000256|HAMAP-Rule:MF_00700}; Name=Mn(2+); Xref=ChEBI:CHEBI:29035; Evidence={ECO:0000256|HAMAP-Rule:MF_00700};	primosome complex [GO:1990077]; DNA primase activity [GO:0003896]; metal ion binding [GO:0046872]
purF Mvol_0367	-2.80159	0.0012448	D7DSB7	Amidophosphoribosyltransferase (ATase) (EC 2.4.2.14) (Glutamine phosphoribosylpyrophosphate amidotransferase) (GPATase)		CATALYTIC ACTIVITY: Reaction=Cleavage of peptide bonds with very broad specificity.; EC=3.4.25.1; Evidence={ECO:0000256|ARBA:ARBA00001198, ECO:0000256|HAMAP-Rule:MF_02113};		cytoplasm [GO:0005737]; proteasome core complex, beta-subunit complex [GO:0019774]; threonine-type endopeptidase activity [GO:0004298]; proteasomal protein catabolic process [GO:0010498]			SUBCELLULAR LOCATION: Cytoplasm {ECO:0000256|HAMAP-Rule:MF_02113}. Nucleus {ECO:0000256|ARBA:ARBA00004123}.
purM Mvol_0649	-2.12328	8.8428e-05	D7DT48	Phosphoribosylformylglycinamidine cyclo-ligase (EC 6.3.3.1) (AIR synthase) (AIRS) (Phosphoribosyl-aminoimidazole synthetase)	METAL 241; /note="Iron-sulfur (4Fe-4S)"; /evidence="ECO:0000256|HAMAP-Rule:MF_01931, ECO:0000256|PIRSR:PIRSR000485-3"; METAL 288; /note="Magnesium"; /evidence="ECO:0000256|HAMAP-Rule:MF_01931, ECO:0000256|PIRSR:PIRSR000485-2"; METAL 350; /note="Magnesium"; /evidence="ECO:0000256|HAMAP-Rule:MF_01931, ECO:0000256|PIRSR:PIRSR000485-2"; METAL 351; /note="Magnesium"; /evidence="ECO:0000256|HAMAP-Rule:…	CATALYTIC ACTIVITY: Reaction=5-phospho-beta-D-ribosylamine + diphosphate + L-glutamate = 5-phospho-alpha-D-ribose 1-diphosphate + H2O + L-glutamine; Xref=Rhea:RHEA:14905, ChEBI:CHEBI:15377, ChEBI:CHEBI:29985, ChEBI:CHEBI:33019, ChEBI:CHEBI:58017, ChEBI:CHEBI:58359, ChEBI:CHEBI:58681; EC=2.4.2.14; Evidence={ECO:0000256|ARBA:ARBA00001546, ECO:0000256|HAMAP-Rule:MF_01931, ECO:0000256|PIRNR:PIRNR0004…	COFACTOR: Name=Mg(2+); Xref=ChEBI:CHEBI:18420; Evidence={ECO:0000256|HAMAP-Rule:MF_01931, ECO:0000256|PIRSR:PIRSR000485-2}; Note=Binds 1 Mg(2+) ion per subunit. {ECO:0000256|HAMAP-Rule:MF_01931, ECO:0000256|PIRSR:PIRSR000485-2}; COFACTOR: Name=[4Fe-4S] cluster; Xref=ChEBI:CHEBI:49883; Evidence={ECO:0000256|HAMAP-Rule:MF_01931, ECO:0000256|PIRSR:PIRSR000485-3}; Note=Binds 1 [4Fe-4S] cluster per su…	4 iron, 4 sulfur cluster binding [GO:0051539]; amidophosphoribosyltransferase activity [GO:0004044]; magnesium ion binding [GO:0000287]; 'de novo' IMP biosynthetic process [GO:0006189]; glutamine metabolic process [GO:0006541]; nucleoside metabolic process [GO:0009116]; purine nucleobase biosynthetic process [GO:0009113]
queE Mvol_1433	-3.03914	0.00027993	D7DQG1	7-carboxy-7-deazaguanine synthase (CDG synthase) (EC 4.3.99.3) (Archaeosine biosynthesis protein QueE)		CATALYTIC ACTIVITY: Reaction=2-formamido-N(1)-(5-O-phospho-beta-D-ribosyl)acetamidine + ATP = 5-amino-1-(5-phospho-beta-D-ribosyl)imidazole + ADP + H(+) + phosphate; Xref=Rhea:RHEA:23032, ChEBI:CHEBI:15378, ChEBI:CHEBI:30616, ChEBI:CHEBI:43474, ChEBI:CHEBI:137981, ChEBI:CHEBI:147287, ChEBI:CHEBI:456216; EC=6.3.3.1; Evidence={ECO:0000256|ARBA:ARBA00023392, ECO:0000256|HAMAP-Rule:MF_00741};		cytoplasm [GO:0005737]; ATP binding [GO:0005524]; phosphoribosylformylglycinamidine cyclo-ligase activity [GO:0004641]; 'de novo' IMP biosynthetic process [GO:0006189]			SUBCELLULAR LOCATION: Cytoplasm {ECO:0000256|HAMAP-Rule:MF_00741}.
ribL	-2.14316	0.039055	D7DTT8	FAD synthase	METAL 28; /note="Iron-sulfur (4Fe-4S-S-AdoMet)"; /evidence="ECO:0000256|HAMAP-Rule:MF_00917"; METAL 32; /note="Iron-sulfur (4Fe-4S-S-AdoMet)"; /evidence="ECO:0000256|HAMAP-Rule:MF_00917"; METAL 35; /note="Iron-sulfur (4Fe-4S-S-AdoMet)"; /evidence="ECO:0000256|HAMAP-Rule:MF_00917"	CATALYTIC ACTIVITY: Reaction=6-carboxy-5,6,7,8-tetrahydropterin + H(+) = 7-carboxy-7-deazaguanine + NH4(+); Xref=Rhea:RHEA:27974, ChEBI:CHEBI:15378, ChEBI:CHEBI:28938, ChEBI:CHEBI:61032, ChEBI:CHEBI:61036; EC=4.3.99.3; Evidence={ECO:0000256|HAMAP-Rule:MF_00917};	COFACTOR: Name=Mg(2+); Xref=ChEBI:CHEBI:18420; Evidence={ECO:0000256|HAMAP-Rule:MF_00917}; ; COFACTOR: Name=S-adenosyl-L-methionine; Xref=ChEBI:CHEBI:59789; Evidence={ECO:0000256|HAMAP-Rule:MF_00917}; Note=Binds 1 S-adenosyl-L-methionine per subunit. {ECO:0000256|HAMAP-Rule:MF_00917}; COFACTOR: Name=[4Fe-4S] cluster; Xref=ChEBI:CHEBI:49883; Evidence={ECO:0000256|HAMAP-Rule:MF_00917}; Note=Binds 1…	4 iron, 4 sulfur cluster binding [GO:0051539]; carbon-nitrogen lyase activity [GO:0016840]; magnesium ion binding [GO:0000287]; S-adenosyl-L-methionine binding [GO:1904047]
rlmE Mvol_0424	-6.31912	0.00059925	D7DSH4	Ribosomal RNA large subunit methyltransferase E (EC 2.1.1.166) (23S rRNA Um2552 methyltransferase) (rRNA (uridine-2'-O-)-methyltransferase)
rpl10 rplP0 Mvol_1696	-3.79061	0.00034145	D7DR74	50S ribosomal protein L10 (Acidic ribosomal protein P0 homolog)		CATALYTIC ACTIVITY: Reaction=S-adenosyl-L-methionine + uridine(2552) in 23S rRNA = 2'-O-methyluridine(2552) in 23S rRNA + H(+) + S-adenosyl-L-homocysteine; Xref=Rhea:RHEA:42720, Rhea:RHEA-COMP:10202, Rhea:RHEA-COMP:10203, ChEBI:CHEBI:15378, ChEBI:CHEBI:57856, ChEBI:CHEBI:59789, ChEBI:CHEBI:65315, ChEBI:CHEBI:74478; EC=2.1.1.166; Evidence={ECO:0000256|HAMAP-Rule:MF_01547};		cytoplasm [GO:0005737]; rRNA (uridine-2'-O-)-methyltransferase activity [GO:0008650]			SUBCELLULAR LOCATION: Cytoplasm {ECO:0000256|HAMAP-Rule:MF_01547}.
rpl10e Mvol_0286	-4.69594	0.00010819	D7DS36	50S ribosomal protein L10e				ribosome [GO:0005840]; large ribosomal subunit rRNA binding [GO:0070180]; ribosome biogenesis [GO:0042254]; translation [GO:0006412]
rpl13 Mvol_0219	-4.23657	0.00074325	D7DRW9	50S ribosomal protein L13				ribosome [GO:0005840]; structural constituent of ribosome [GO:0003735]; translation [GO:0006412]
rpl14 Mvol_1053	-3.01341	2.8644e-05	D7DUA0	50S ribosomal protein L14				large ribosomal subunit [GO:0015934]; structural constituent of ribosome [GO:0003735]; translation [GO:0006412]
rpl15 Mvol_1041	-5.23752	5.5039e-05	D7DU88	50S ribosomal protein L15				ribosome [GO:0005840]; rRNA binding [GO:0019843]; structural constituent of ribosome [GO:0003735]; translation [GO:0006412]
rpl18e Mvol_0218	-6.7254	0.0015054	D7DRW8	50S ribosomal protein L18e				large ribosomal subunit [GO:0015934]; rRNA binding [GO:0019843]; structural constituent of ribosome [GO:0003735]; translation [GO:0006412]
rpl19e Mvol_1045	-4.26003	0.01265	D7DU92	50S ribosomal protein L19e				ribosome [GO:0005840]; structural constituent of ribosome [GO:0003735]; translation [GO:0006412]
rpl2 Mvol_1115	-2.10841	0.026684	D7DUG2	50S ribosomal protein L2				cytosolic large ribosomal subunit [GO:0022625]; large ribosomal subunit rRNA binding [GO:0070180]; structural constituent of ribosome [GO:0003735]; translation [GO:0006412]
rpl21e Mvol_1446	-3.06007	0.0060957	D7DQH4	50S ribosomal protein L21e				large ribosomal subunit [GO:0015934]; rRNA binding [GO:0019843]; structural constituent of ribosome [GO:0003735]; translation [GO:0006412]
rpl22 Mvol_1059	-3.03859	8.3528e-05	D7DUA6	50S ribosomal protein L22				ribosome [GO:0005840]; structural constituent of ribosome [GO:0003735]; translation [GO:0006412]
rpl24 Mvol_1052	-2.97646	0.00010024	D7DU99	50S ribosomal protein L24				large ribosomal subunit [GO:0015934]; rRNA binding [GO:0019843]; structural constituent of ribosome [GO:0003735]; translation [GO:0006412]
rpl3 Mvol_1112	-3.88199	0.00014261	D7DUF9	50S ribosomal protein L3				large ribosomal subunit [GO:0015934]; rRNA binding [GO:0019843]; structural constituent of ribosome [GO:0003735]; translation [GO:0006412]
rpl31e Mvol_1370	-4.04514	0.0034275	D7DV66	50S ribosomal protein L31e				ribosome [GO:0005840]; rRNA binding [GO:0019843]; structural constituent of ribosome [GO:0003735]; translation [GO:0006412]
rpl32e Mvol_1046	-6.20117	0.00077419	D7DU93	50S ribosomal protein L32e				ribosome [GO:0005840]; structural constituent of ribosome [GO:0003735]; translation [GO:0006412]
rpl37ae Mvol_1208	-6.28338	0.0049138	D7DUQ5	50S ribosomal protein L37Ae (Ribosomal protein L43e)				ribosome [GO:0005840]; structural constituent of ribosome [GO:0003735]; translation [GO:0006412]
rpl39e Mvol_1573	-10.0849	0.013445	D7DQV1	50S ribosomal protein L39e	METAL 41; /note="Zinc"; /evidence="ECO:0000256|HAMAP-Rule:MF_00327"; METAL 44; /note="Zinc"; /evidence="ECO:0000256|HAMAP-Rule:MF_00327"; METAL 59; /note="Zinc"; /evidence="ECO:0000256|HAMAP-Rule:MF_00327"; METAL 62; /note="Zinc"; /evidence="ECO:0000256|HAMAP-Rule:MF_00327"		COFACTOR: Name=Zn(2+); Xref=ChEBI:CHEBI:29105; Evidence={ECO:0000256|HAMAP-Rule:MF_00327}; Note=Binds 1 zinc ion per subunit. {ECO:0000256|HAMAP-Rule:MF_00327};	ribosome [GO:0005840]; large ribosomal subunit rRNA binding [GO:0070180]; structural constituent of ribosome [GO:0003735]; zinc ion binding [GO:0008270]; translation [GO:0006412]
rpl4 Mvol_1113	-3.20708	0.00034317	D7DUG0	50S ribosomal protein L4				ribosome [GO:0005840]; structural constituent of ribosome [GO:0003735]; translation [GO:0006412]
rpoA2 Mvol_1026	-3.39674	0.022293	D7DU73	DNA-directed RNA polymerase subunit A'' (EC 2.7.7.6)				ribosome [GO:0005840]; rRNA binding [GO:0019843]; structural constituent of ribosome [GO:0003735]; translation [GO:0006412]
rps13 Mvol_0214	-13.151	0.046726	D7DRW4	30S ribosomal protein S13		CATALYTIC ACTIVITY: Reaction=a ribonucleoside 5'-triphosphate + RNA(n) = diphosphate + RNA(n+1); Xref=Rhea:RHEA:21248, Rhea:RHEA-COMP:11128, Rhea:RHEA-COMP:11129, ChEBI:CHEBI:33019, ChEBI:CHEBI:61557, ChEBI:CHEBI:83400; EC=2.7.7.6; Evidence={ECO:0000256|ARBA:ARBA00000097, ECO:0000256|HAMAP-Rule:MF_00411};		DNA binding [GO:0003677]; DNA-directed 5'-3' RNA polymerase activity [GO:0003899]; transcription, DNA-templated [GO:0006351]
rps14 Mvol_1049	-10.024	0.00054829	D7DU96	30S ribosomal protein S14 type Z				ribosome [GO:0005840]; rRNA binding [GO:0019843]; structural constituent of ribosome [GO:0003735]; translation [GO:0006412]
rps17e Mvol_0137	-3.36508	0.0056085	D7DRN7	30S ribosomal protein S17e	METAL 17; /note="Zinc"; /evidence="ECO:0000256|HAMAP-Rule:MF_01364"; METAL 20; /note="Zinc"; /evidence="ECO:0000256|HAMAP-Rule:MF_01364"; METAL 36; /note="Zinc"; /evidence="ECO:0000256|HAMAP-Rule:MF_01364"; METAL 39; /note="Zinc"; /evidence="ECO:0000256|HAMAP-Rule:MF_01364"		COFACTOR: Name=Zn(2+); Xref=ChEBI:CHEBI:29105; Evidence={ECO:0000256|HAMAP-Rule:MF_01364}; Note=Binds 1 zinc ion per subunit. {ECO:0000256|HAMAP-Rule:MF_01364};	small ribosomal subunit [GO:0015935]; rRNA binding [GO:0019843]; structural constituent of ribosome [GO:0003735]; zinc ion binding [GO:0008270]; translation [GO:0006412]
rps19e Mvol_1570	-2.68615	0.00066085	D7DQU8	30S ribosomal protein S19e				ribosome [GO:0005840]; structural constituent of ribosome [GO:0003735]; translation [GO:0006412]
rps19p Mvol_1116	-3.39836	0.00065756	D7DUG3	30S ribosomal protein S19P				ribosome [GO:0005840]; structural constituent of ribosome [GO:0003735]; translation [GO:0006412]
rps2 Mvol_0914	-3.62832	0.00055184	D7DTW1	30S ribosomal protein S2				small ribosomal subunit [GO:0015935]; rRNA binding [GO:0019843]; structural constituent of ribosome [GO:0003735]; translation [GO:0006412]
rps28e Mvol_0394	-4.0422	0.00073968	D7DSE4	30S ribosomal protein S28e				small ribosomal subunit [GO:0015935]; structural constituent of ribosome [GO:0003735]; translation [GO:0006412]
rps3 Mvol_1058	-3.33912	0.0029969	D7DUA5	30S ribosomal protein S3				ribosome [GO:0005840]; structural constituent of ribosome [GO:0003735]; translation [GO:0006412]
rps7 Mvol_1022	-4.65138	0.0022476	D7DU69	30S ribosomal protein S7				small ribosomal subunit [GO:0015935]; rRNA binding [GO:0019843]; structural constituent of ribosome [GO:0003735]; translation [GO:0006412]
rps8e Mvol_1305	-2.42642	0.0050953	D7DV02	30S ribosomal protein S8e				small ribosomal subunit [GO:0015935]; rRNA binding [GO:0019843]; structural constituent of ribosome [GO:0003735]; translation [GO:0006412]
rps9 Mvol_0220	-10.4848	0.0027333	D7DRX0	30S ribosomal protein S9				ribosome [GO:0005840]; structural constituent of ribosome [GO:0003735]; translation [GO:0006412]
rqcH Mvol_1000	-2.15128	0.0018738	D7DU47	Archaeal Rqc2 homolog aRqcH (aRqcH) Fibronectin-binding A domain protein OSMethanococcus voltae strain ATCC BAA-1334 / A3 OX456320 G				ribosome [GO:0005840]; structural constituent of ribosome [GO:0003735]; translation [GO:0006412]
rsmA ksgA Mvol_0201	-3.32635	0.012353	D7DRV1	Probable ribosomal RNA small subunit methyltransferase A (EC 2.1.1.-) (16S rRNA dimethyladenosine transferase) (16S rRNA dimethylase) (S-adenosylmethionine-6-N',N'-adenosyl(rRNA) dimethyltransferase)				cytoplasm [GO:0005737]; RNA binding [GO:0003723]; rRNA (adenine-N6,N6-)-dimethyltransferase activity [GO:0000179]			SUBCELLULAR LOCATION: Cytoplasm {ECO:0000256|HAMAP-Rule:MF_00607}.
secD Mvol_1093	-2.94152	0.0060808	D7DUE0	Protein-export membrane protein SecD				integral component of membrane [GO:0016021]; plasma membrane [GO:0005886]; intracellular protein transmembrane transport [GO:0065002]; protein targeting [GO:0006605]		TRANSMEM 235..256; /note="Helical"; /evidence="ECO:0000256|HAMAP-Rule:MF_01463"; TRANSMEM 263..285; /note="Helical"; /evidence="ECO:0000256|HAMAP-Rule:MF_01463"; TRANSMEM 291..310; /note="Helical"; /evidence="ECO:0000256|HAMAP-Rule:MF_01463"; TRANSMEM 331..353; /note="Helical"; /evidence="ECO:0000256|HAMAP-Rule:MF_01463"; TRANSMEM 359..382; /note="Helical"; /evidence="ECO:0000256|HAMAP-Rule:MF_01…	SUBCELLULAR LOCATION: Cell membrane {ECO:0000256|HAMAP-Rule:MF_01463}; Multi-pass membrane protein {ECO:0000256|HAMAP-Rule:MF_01463}. Membrane {ECO:0000256|ARBA:ARBA00004141}; Multi-pass membrane protein {ECO:0000256|ARBA:ARBA00004141}.
secY Mvol_1040	-4.55311	0.031874	D7DU87	Protein translocase subunit SecY (Protein transport protein SEC61 subunit alpha homolog)				integral component of membrane [GO:0016021]; plasma membrane [GO:0005886]; intracellular protein transmembrane transport [GO:0065002]; protein targeting [GO:0006605]		TRANSMEM 35..55; /note="Helical"; /evidence="ECO:0000256|HAMAP-Rule:MF_01465"; TRANSMEM 75..97; /note="Helical"; /evidence="ECO:0000256|HAMAP-Rule:MF_01465"; TRANSMEM 118..140; /note="Helical"; /evidence="ECO:0000256|HAMAP-Rule:MF_01465"; TRANSMEM 146..165; /note="Helical"; /evidence="ECO:0000256|HAMAP-Rule:MF_01465"; TRANSMEM 177..196; /note="Helical"; /evidence="ECO:0000256|HAMAP-Rule:MF_01465"…	SUBCELLULAR LOCATION: Cell membrane {ECO:0000256|HAMAP-Rule:MF_01465}; Multi-pass membrane protein {ECO:0000256|HAMAP-Rule:MF_01465}. Membrane {ECO:0000256|ARBA:ARBA00004141, ECO:0000256|RuleBase:RU003484}; Multi-pass membrane protein {ECO:0000256|ARBA:ARBA00004141, ECO:0000256|RuleBase:RU003484}.
serS Mvol_0762	-2.90495	2.7856e-05	D7DTG1	Type-2 serine--tRNA ligase (EC 6.1.1.11) (Seryl-tRNA synthetase) (SerRS) (Seryl-tRNA(Ser/Sec) synthetase)	METAL 321; /note="Zinc; catalytic"; /evidence="ECO:0000256|HAMAP-Rule:MF_01278"; METAL 369; /note="Zinc; catalytic"; /evidence="ECO:0000256|HAMAP-Rule:MF_01278"; METAL 476; /note="Zinc; catalytic"; /evidence="ECO:0000256|HAMAP-Rule:MF_01278"	CATALYTIC ACTIVITY: Reaction=ATP + L-serine + tRNA(Sec) = AMP + diphosphate + H(+) + L-seryl-tRNA(Sec); Xref=Rhea:RHEA:42580, Rhea:RHEA-COMP:9742, Rhea:RHEA-COMP:10128, ChEBI:CHEBI:15378, ChEBI:CHEBI:30616, ChEBI:CHEBI:33019, ChEBI:CHEBI:33384, ChEBI:CHEBI:78442, ChEBI:CHEBI:78533, ChEBI:CHEBI:456215; EC=6.1.1.11; Evidence={ECO:0000256|ARBA:ARBA00001032, ECO:0000256|HAMAP-Rule:MF_01278}; CATALYTI…	COFACTOR: Name=Zn(2+); Xref=ChEBI:CHEBI:29105; Evidence={ECO:0000256|HAMAP-Rule:MF_01278}; Note=Binds 1 Zn(2+) ion per subunit. This ion is coordinated with 2 cysteines, 1 glutamate and a water molecule that dissociates from the zinc ion to allow the coordination of the amino group of the serine substrate, which is essential for catalysis. {ECO:0000256|HAMAP-Rule:MF_01278};	cytoplasm [GO:0005737]; ATP binding [GO:0005524]; serine-tRNA ligase activity [GO:0004828]; zinc ion binding [GO:0008270]; selenocysteine biosynthetic process [GO:0016260]; selenocysteinyl-tRNA(Sec) biosynthetic process [GO:0097056]; seryl-tRNA aminoacylation [GO:0006434]			SUBCELLULAR LOCATION: Cytoplasm {ECO:0000256|ARBA:ARBA00004496, ECO:0000256|HAMAP-Rule:MF_01278}.
smc Mvol_0963	-3.75361	0.00015258	D7DU10	Chromosome partition protein Smc				chromosome [GO:0005694]; cytoplasm [GO:0005737]; ATP binding [GO:0005524]; DNA binding [GO:0003677]; chromosome condensation [GO:0030261]; DNA replication [GO:0006260]; sister chromatid cohesion [GO:0007062]			SUBCELLULAR LOCATION: Cytoplasm {ECO:0000256|HAMAP-Rule:MF_01894}.
srp54 Mvol_1121	-2.57719	0.0035254	D7DUG8	Signal recognition particle 54 kDa protein (SRP54)				signal recognition particle [GO:0048500]; 7S RNA binding [GO:0008312]; GTP binding [GO:0005525]; GTPase activity [GO:0003924]; SRP-dependent cotranslational protein targeting to membrane [GO:0006614]			SUBCELLULAR LOCATION: Cytoplasm {ECO:0000256|HAMAP-Rule:MF_00306}. Note=The SRP-RNC complex is targeted to the cytoplasmic membrane. {ECO:0000256|HAMAP-Rule:MF_00306}.
taw1 Mvol_1482	-3.17108	0.0018932	D7DQL0	S-adenosyl-L-methionine-dependent tRNA 4-demethylwyosine synthase (EC 4.1.3.44) (tRNA wyosine derivatives biosynthesis protein Taw1)	METAL 53; /note="Iron-sulfur 1 (4Fe-4S)"; /evidence="ECO:0000256|HAMAP-Rule:MF_01921"; METAL 66; /note="Iron-sulfur 1 (4Fe-4S)"; /evidence="ECO:0000256|HAMAP-Rule:MF_01921"; METAL 79; /note="Iron-sulfur 1 (4Fe-4S)"; /evidence="ECO:0000256|HAMAP-Rule:MF_01921"; METAL 89; /note="Iron-sulfur 2 (4Fe-4S-S-AdoMet)"; /evidence="ECO:0000256|HAMAP-Rule:MF_01921"; METAL 93; /note="Iron-sulfur 2 (4Fe-4S-S-A…	CATALYTIC ACTIVITY: Reaction=N(1)-methylguanosine(37) in tRNA(Phe) + pyruvate + S-adenosyl-L-methionine = 4-demethylwyosine(37) in tRNA(Phe) + 5'-deoxyadenosine + CO2 + H2O + L-methionine; Xref=Rhea:RHEA:36347, Rhea:RHEA-COMP:10164, Rhea:RHEA-COMP:10165, ChEBI:CHEBI:15361, ChEBI:CHEBI:15377, ChEBI:CHEBI:16526, ChEBI:CHEBI:17319, ChEBI:CHEBI:57844, ChEBI:CHEBI:59789, ChEBI:CHEBI:64315, ChEBI:CHEBI…	COFACTOR: Name=[4Fe-4S] cluster; Xref=ChEBI:CHEBI:49883; Evidence={ECO:0000256|HAMAP-Rule:MF_01921}; Note=Binds 2 [4Fe-4S] clusters. Binds 1 [4Fe-4S] cluster coordinated with 3 cysteines and an exchangeable S-adenosyl-L-methionine. {ECO:0000256|HAMAP-Rule:MF_01921};	cytoplasm [GO:0005737]; 4 iron, 4 sulfur cluster binding [GO:0051539]; metal ion binding [GO:0046872]; tRNA-4-demethylwyosine synthase activity [GO:0102521]; tRNA processing [GO:0008033]			SUBCELLULAR LOCATION: Cytoplasm {ECO:0000256|HAMAP-Rule:MF_01921}.
taw3 Mvol_1232	-2.06599	0.00097669	D7DUS9	tRNA(Phe) 7-((3-amino-3-carboxypropyl)-4-demethylwyosine(37)-N(4))-methyltransferase (EC 2.1.1.282) (tRNA wyosine derivatives biosynthesis protein Taw3)		CATALYTIC ACTIVITY: Reaction=4-demethyl-7-[(3S)-3-amino-3-carboxypropyl]wyosine(37) in tRNA(Phe) + S-adenosyl-L-methionine = 7-[(3S)-3-amino-3-carboxypropyl]wyosine(37) in tRNA(Phe) + H(+) + S-adenosyl-L-homocysteine; Xref=Rhea:RHEA:36635, Rhea:RHEA-COMP:10378, Rhea:RHEA-COMP:10379, ChEBI:CHEBI:15378, ChEBI:CHEBI:57856, ChEBI:CHEBI:59789, ChEBI:CHEBI:73543, ChEBI:CHEBI:73550; EC=2.1.1.282; Eviden…		tRNA methyltransferase activity [GO:0008175]; wybutosine biosynthetic process [GO:0031591]
tfb Mvol_1390	-3.76435	0.00074792	D7DV86	Transcription initiation factor IIB (TFIIB)	METAL 41; /note="Zinc"; /evidence="ECO:0000256|HAMAP-Rule:MF_00383"; METAL 44; /note="Zinc"; /evidence="ECO:0000256|HAMAP-Rule:MF_00383"; METAL 60; /note="Zinc"; /evidence="ECO:0000256|HAMAP-Rule:MF_00383"; METAL 63; /note="Zinc"; /evidence="ECO:0000256|HAMAP-Rule:MF_00383"			DNA-binding transcription factor activity [GO:0003700]; TBP-class protein binding [GO:0017025]; zinc ion binding [GO:0008270]; transcription preinitiation complex assembly [GO:0070897]
tgtA Mvol_0802	-2.9298	0.00044421	D7DTK1	tRNA-guanine(15) transglycosylase (EC 2.4.2.48) (7-cyano-7-deazaguanine tRNA-ribosyltransferase) (Archaeal tRNA-guanine transglycosylase)	METAL 280; /note="Zinc"; /evidence="ECO:0000256|HAMAP-Rule:MF_01634"; METAL 282; /note="Zinc"; /evidence="ECO:0000256|HAMAP-Rule:MF_01634"; METAL 285; /note="Zinc"; /evidence="ECO:0000256|HAMAP-Rule:MF_01634"	CATALYTIC ACTIVITY: Reaction=7-cyano-7-deazaguanine + guanosine(15) in tRNA = 7-cyano-7-carbaguanosine(15) in tRNA + guanine; Xref=Rhea:RHEA:43164, Rhea:RHEA-COMP:10371, Rhea:RHEA-COMP:10372, ChEBI:CHEBI:16235, ChEBI:CHEBI:45075, ChEBI:CHEBI:74269, ChEBI:CHEBI:82850; EC=2.4.2.48; Evidence={ECO:0000256|HAMAP-Rule:MF_01634};	COFACTOR: Name=Zn(2+); Xref=ChEBI:CHEBI:29105; Evidence={ECO:0000256|HAMAP-Rule:MF_01634}; Note=Binds 1 zinc ion per subunit. {ECO:0000256|HAMAP-Rule:MF_01634};	metal ion binding [GO:0046872]; RNA binding [GO:0003723]; transferase activity, transferring pentosyl groups [GO:0016763]; tRNA modification [GO:0006400]
thi4 Mvol_0738	-7.52502	3.7811e-05	D7DTD7	Thiamine thiazole synthase (EC 2.4.2.59)	METAL 166; /note="Iron; shared with adjacent protomer"; /evidence="ECO:0000256|HAMAP-Rule:MF_00304"; METAL 181; /note="Iron"; /evidence="ECO:0000256|HAMAP-Rule:MF_00304"	CATALYTIC ACTIVITY: Reaction=glycine + hydrogen sulfide + NAD(+) = ADP-5-ethyl-4-methylthiazole-2-carboxylate + H(+) + 3 H2O + nicotinamide; Xref=Rhea:RHEA:55704, ChEBI:CHEBI:15377, ChEBI:CHEBI:15378, ChEBI:CHEBI:17154, ChEBI:CHEBI:29919, ChEBI:CHEBI:57305, ChEBI:CHEBI:57540, ChEBI:CHEBI:139151; EC=2.4.2.59; Evidence={ECO:0000256|HAMAP-Rule:MF_00304};	COFACTOR: Name=Fe(2+); Xref=ChEBI:CHEBI:29033; Evidence={ECO:0000256|HAMAP-Rule:MF_00304};	iron ion binding [GO:0005506]; transferase activity, transferring pentosyl groups [GO:0016763]; thiamine biosynthetic process [GO:0009228]; thiamine diphosphate biosynthetic process [GO:0009229]; thiazole biosynthetic process [GO:0052837]
thiI Mvol_0030 Mvol_0090	-11.133	0.001293	D7DRD0	Probable tRNA sulfurtransferase (EC 2.8.1.4) (Sulfur carrier protein ThiS sulfurtransferase) (Thiamine biosynthesis protein ThiI) (tRNA 4-thiouridine synthase)		CATALYTIC ACTIVITY: Reaction=[ThiI sulfur-carrier protein]-S-sulfanyl-L-cysteine + a uridine in tRNA + ATP + H(+) + 2 reduced [2Fe-2S]-[ferredoxin] = [ThiI sulfur-carrier protein]-L-cysteine + a 4-thiouridine in tRNA + AMP + diphosphate + 2 oxidized [2Fe-2S]-[ferredoxin]; Xref=Rhea:RHEA:24176, Rhea:RHEA-COMP:10000, Rhea:RHEA-COMP:10001, Rhea:RHEA-COMP:13337, Rhea:RHEA-COMP:13338, Rhea:RHEA-COMP:1…		cytoplasm [GO:0005737]; ATP binding [GO:0005524]; sulfurtransferase activity [GO:0016783]; tRNA adenylyltransferase activity [GO:0004810]; tRNA binding [GO:0000049]; thiamine biosynthetic process [GO:0009228]; thiamine diphosphate biosynthetic process [GO:0009229]; tRNA thio-modification [GO:0034227]			SUBCELLULAR LOCATION: Cytoplasm {ECO:0000256|ARBA:ARBA00004496, ECO:0000256|HAMAP-Rule:MF_00021}.
thiM Mvol_0829	-4.37006	0.00021474	D7DTM8	Hydroxyethylthiazole kinase (EC 2.7.1.50) (4-methyl-5-beta-hydroxyethylthiazole kinase) (TH kinase) (Thz kinase)		CATALYTIC ACTIVITY: Reaction=5-(2-hydroxyethyl)-4-methylthiazole + ATP = 4-methyl-5-(2-phosphooxyethyl)-thiazole + ADP + H(+); Xref=Rhea:RHEA:24212, ChEBI:CHEBI:15378, ChEBI:CHEBI:17957, ChEBI:CHEBI:30616, ChEBI:CHEBI:58296, ChEBI:CHEBI:456216; EC=2.7.1.50; Evidence={ECO:0000256|ARBA:ARBA00001771, ECO:0000256|HAMAP-Rule:MF_00228};	COFACTOR: Name=Mg(2+); Xref=ChEBI:CHEBI:18420; Evidence={ECO:0000256|ARBA:ARBA00001946, ECO:0000256|HAMAP-Rule:MF_00228};	ATP binding [GO:0005524]; hydroxyethylthiazole kinase activity [GO:0004417]; magnesium ion binding [GO:0000287]; thiamine biosynthetic process [GO:0009228]; thiamine diphosphate biosynthetic process [GO:0009229]
thrB Mvol_1364	-2.85388	0.00037484	D7DV60	Homoserine kinase (HK) (HSK) (EC 2.7.1.39)		CATALYTIC ACTIVITY: Reaction=ATP + L-homoserine = ADP + H(+) + O-phospho-L-homoserine; Xref=Rhea:RHEA:13985, ChEBI:CHEBI:15378, ChEBI:CHEBI:30616, ChEBI:CHEBI:57476, ChEBI:CHEBI:57590, ChEBI:CHEBI:456216; EC=2.7.1.39; Evidence={ECO:0000256|ARBA:ARBA00000528, ECO:0000256|HAMAP-Rule:MF_00384};		cytoplasm [GO:0005737]; ATP binding [GO:0005524]; homoserine kinase activity [GO:0004413]; threonine biosynthetic process [GO:0009088]			SUBCELLULAR LOCATION: Cytoplasm {ECO:0000256|HAMAP-Rule:MF_00384}.
thrS Mvol_1634	-2.54907	6.3122e-05	D7DR12	Threonine--tRNA ligase (EC 6.1.1.3) (Threonyl-tRNA synthetase) (ThrRS)	METAL 298; /note="Zinc; catalytic"; /evidence="ECO:0000256|HAMAP-Rule:MF_00184"; METAL 350; /note="Zinc; catalytic"; /evidence="ECO:0000256|HAMAP-Rule:MF_00184"; METAL 474; /note="Zinc; catalytic"; /evidence="ECO:0000256|HAMAP-Rule:MF_00184"	CATALYTIC ACTIVITY: Reaction=ATP + L-threonine + tRNA(Thr) = AMP + diphosphate + H(+) + L-threonyl-tRNA(Thr); Xref=Rhea:RHEA:24624, Rhea:RHEA-COMP:9670, Rhea:RHEA-COMP:9704, ChEBI:CHEBI:15378, ChEBI:CHEBI:30616, ChEBI:CHEBI:33019, ChEBI:CHEBI:57926, ChEBI:CHEBI:78442, ChEBI:CHEBI:78534, ChEBI:CHEBI:456215; EC=6.1.1.3; Evidence={ECO:0000256|ARBA:ARBA00000070, ECO:0000256|HAMAP-Rule:MF_00184};	COFACTOR: Name=Zn(2+); Xref=ChEBI:CHEBI:29105; Evidence={ECO:0000256|HAMAP-Rule:MF_00184}; Note=Binds 1 zinc ion per subunit. {ECO:0000256|HAMAP-Rule:MF_00184};	cytoplasm [GO:0005737]; ATP binding [GO:0005524]; threonine-tRNA ligase activity [GO:0004829]; tRNA binding [GO:0000049]; zinc ion binding [GO:0008270]; threonyl-tRNA aminoacylation [GO:0006435]			SUBCELLULAR LOCATION: Cytoplasm {ECO:0000256|ARBA:ARBA00004496, ECO:0000256|HAMAP-Rule:MF_00184}.
TiaS	-3.42349	0.00088208	D7DRZ8	2-agmatinylcytidine synthetase TiaS
top6A Mvol_1487	-5.64972	0.00070191	D7DQL5	Type 2 DNA topoisomerase 6 subunit A (EC 5.6.2.2) (Type II DNA topoisomerase VI subunit A)	METAL 193; /note="Magnesium"; /evidence="ECO:0000256|HAMAP-Rule:MF_00132"; METAL 245; /note="Magnesium"; /evidence="ECO:0000256|HAMAP-Rule:MF_00132"	CATALYTIC ACTIVITY: Reaction=ATP-dependent breakage, passage and rejoining of double-stranded DNA.; EC=5.6.2.2; Evidence={ECO:0000256|HAMAP-Rule:MF_00132};	COFACTOR: Name=Mg(2+); Xref=ChEBI:CHEBI:18420; Evidence={ECO:0000256|ARBA:ARBA00001946, ECO:0000256|HAMAP-Rule:MF_00132};	chromosome [GO:0005694]; ATP binding [GO:0005524]; DNA binding [GO:0003677]; DNA topoisomerase type II (double strand cut, ATP-hydrolyzing) activity [GO:0003918]; endodeoxyribonuclease activity, producing 3'-phosphomonoesters [GO:0016889]; magnesium ion binding [GO:0000287]; DNA catabolic process, endonucleolytic [GO:0000737]; DNA topological change [GO:0006265]; DNA unwinding involved in DNA rep…
top6B Mvol_0352	-4.49741	2.2954e-05	D7DSA2	Type 2 DNA topoisomerase 6 subunit B (EC 5.6.2.2) (Type II DNA topoisomerase VI subunit B) (TopoVI-B)		CATALYTIC ACTIVITY: Reaction=ATP-dependent breakage, passage and rejoining of double-stranded DNA.; EC=5.6.2.2; Evidence={ECO:0000256|HAMAP-Rule:MF_00322};		ATP binding [GO:0005524]; DNA binding [GO:0003677]; DNA topoisomerase type II (double strand cut, ATP-hydrolyzing) activity [GO:0003918]; DNA topological change [GO:0006265]; DNA unwinding involved in DNA replication [GO:0006268]
topA Mvol_0765	-3.19122	0.0032384	D7DTG4	DNA topoisomerase 1 (EC 5.6.2.1) (DNA topoisomerase I)		CATALYTIC ACTIVITY: Reaction=ATP-independent breakage of single-stranded DNA, followed by passage and rejoining.; EC=5.6.2.1; Evidence={ECO:0000256|ARBA:ARBA00000213, ECO:0000256|HAMAP-Rule:MF_00952};		chromosome [GO:0005694]; DNA binding [GO:0003677]; DNA topoisomerase type I (single strand cut, ATP-independent) activity [GO:0003917]; metal ion binding [GO:0046872]; DNA topological change [GO:0006265]
trpS Mvol_1158	-2.28373	0.015308	D7DUK5	Tryptophan--tRNA ligase (EC 6.1.1.2) (Tryptophanyl-tRNA synthetase) (TrpRS)		CATALYTIC ACTIVITY: Reaction=ATP + L-tryptophan + tRNA(Trp) = AMP + diphosphate + H(+) + L-tryptophanyl-tRNA(Trp); Xref=Rhea:RHEA:24080, Rhea:RHEA-COMP:9671, Rhea:RHEA-COMP:9705, ChEBI:CHEBI:15378, ChEBI:CHEBI:30616, ChEBI:CHEBI:33019, ChEBI:CHEBI:57912, ChEBI:CHEBI:78442, ChEBI:CHEBI:78535, ChEBI:CHEBI:456215; EC=6.1.1.2; Evidence={ECO:0000256|ARBA:ARBA00000107, ECO:0000256|HAMAP-Rule:MF_00140};		cytoplasm [GO:0005737]; ATP binding [GO:0005524]; tryptophan-tRNA ligase activity [GO:0004830]; tryptophanyl-tRNA aminoacylation [GO:0006436]			SUBCELLULAR LOCATION: Cytoplasm {ECO:0000256|HAMAP-Rule:MF_00140}.
truB Mvol_1274	-2.65866	0.00050331	D7DUX1	Probable tRNA pseudouridine synthase B (EC 5.4.99.25) (tRNA pseudouridine(55) synthase) (Psi55 synthase) (tRNA pseudouridylate synthase) (tRNA-uridine isomerase)		CATALYTIC ACTIVITY: Reaction=uridine(55) in tRNA = pseudouridine(55) in tRNA; Xref=Rhea:RHEA:42532, Rhea:RHEA-COMP:10101, Rhea:RHEA-COMP:10102, ChEBI:CHEBI:65314, ChEBI:CHEBI:65315; EC=5.4.99.25; Evidence={ECO:0000256|HAMAP-Rule:MF_01081};		RNA binding [GO:0003723]; tRNA pseudouridine synthase activity [GO:0106029]; tRNA pseudouridine synthesis [GO:0031119]
truD Mvol_0172	-13.395	0.0050522	D7DRS2	Probable tRNA pseudouridine synthase D (EC 5.4.99.27) (tRNA pseudouridine(13) synthase) (tRNA pseudouridylate synthase D) (tRNA-uridine isomerase D)		CATALYTIC ACTIVITY: Reaction=uridine(13) in tRNA = pseudouridine(13) in tRNA; Xref=Rhea:RHEA:42540, Rhea:RHEA-COMP:10105, Rhea:RHEA-COMP:10106, ChEBI:CHEBI:65314, ChEBI:CHEBI:65315; EC=5.4.99.27; Evidence={ECO:0000256|HAMAP-Rule:MF_01082};		RNA binding [GO:0003723]; tRNA pseudouridine synthase activity [GO:0106029]; tRNA pseudouridine synthesis [GO:0031119]
tuf Mvol_1020	-2.02135	0.014408	D7DU67	Elongation factor 1-alpha (EF-1-alpha) (Elongation factor Tu) (EF-Tu)				cytoplasm [GO:0005737]; GTP binding [GO:0005525]; GTPase activity [GO:0003924]; nucleotidyltransferase activity [GO:0016779]; translation elongation factor activity [GO:0003746]			SUBCELLULAR LOCATION: Cytoplasm {ECO:0000256|HAMAP-Rule:MF_00118}.
uppS Mvol_0149	-7.33783	0.016807	D7DRP9	Tritrans,polycis-undecaprenyl-diphosphate synthase (geranylgeranyl-diphosphate specific) (EC 2.5.1.89) (Undecaprenyl diphosphate synthase) (UDS) (Undecaprenyl pyrophosphate synthase) (UPP synthase)	METAL 41; /note="Magnesium"; /evidence="ECO:0000256|HAMAP-Rule:MF_01139"; METAL 232; /note="Magnesium"; /evidence="ECO:0000256|HAMAP-Rule:MF_01139"	CATALYTIC ACTIVITY: Reaction=geranylgeranyl diphosphate + 7 isopentenyl diphosphate = 7 diphosphate + tri-trans,hepta-cis-undecaprenyl diphosphate; Xref=Rhea:RHEA:27622, ChEBI:CHEBI:33019, ChEBI:CHEBI:57533, ChEBI:CHEBI:60388, ChEBI:CHEBI:128769; EC=2.5.1.89; Evidence={ECO:0000256|HAMAP-Rule:MF_01139};	COFACTOR: Name=Mg(2+); Xref=ChEBI:CHEBI:18420; Evidence={ECO:0000256|HAMAP-Rule:MF_01139}; Note=Binds 2 magnesium ions per subunit. {ECO:0000256|HAMAP-Rule:MF_01139};	magnesium ion binding [GO:0000287]; prenyltransferase activity [GO:0004659]
valS Mvol_0928	-3.85728	2.8086e-05	D7DTX5	Valine--tRNA ligase (EC 6.1.1.9) (Valyl-tRNA synthetase) (ValRS)		CATALYTIC ACTIVITY: Reaction=ATP + L-valine + tRNA(Val) = AMP + diphosphate + L-valyl-tRNA(Val); Xref=Rhea:RHEA:10704, Rhea:RHEA-COMP:9672, Rhea:RHEA-COMP:9708, ChEBI:CHEBI:30616, ChEBI:CHEBI:33019, ChEBI:CHEBI:57762, ChEBI:CHEBI:78442, ChEBI:CHEBI:78537, ChEBI:CHEBI:456215; EC=6.1.1.9; Evidence={ECO:0000256|ARBA:ARBA00001624, ECO:0000256|HAMAP-Rule:MF_02005};		cytoplasm [GO:0005737]; aminoacyl-tRNA editing activity [GO:0002161]; ATP binding [GO:0005524]; valine-tRNA ligase activity [GO:0004832]; valyl-tRNA aminoacylation [GO:0006438]			SUBCELLULAR LOCATION: Cytoplasm {ECO:0000256|HAMAP-Rule:MF_02005}.

## Sheet: S2 up in FeS2 intra
Gene names	FC	p value	Accession #	Protein names	Metal binding	Catalytic activity	Cofactor	Gene ontology (GO)	Gene ontology (biological process)	Gene ontology (molecular function)	Intramembrane	Transmembrane	Subcellular location [CC]
apgM Mvol_1483	2.0574	0.0012738	D7DQL1	2,3-bisphosphoglycerate-independent phosphoglycerate mutase (BPG-independent PGAM) (Phosphoglyceromutase) (aPGAM) (EC 5.4.2.12)		CATALYTIC ACTIVITY: Reaction=(2R)-2-phosphoglycerate = (2R)-3-phosphoglycerate; Xref=Rhea:RHEA:15901, ChEBI:CHEBI:58272, ChEBI:CHEBI:58289; EC=5.4.2.12; Evidence={ECO:0000256|ARBA:ARBA00000370, ECO:0000256|HAMAP-Rule:MF_01402};		2,3-bisphosphoglycerate-independent phosphoglycerate mutase activity [GO:0046537]; metal ion binding [GO:0046872]; glycolytic process [GO:0006096]	glycolytic process [GO:0006096]	2,3-bisphosphoglycerate-independent phosphoglycerate mutase activity [GO:0046537]; metal ion binding [GO:0046872]
aroC Mvol_0935	2.5793	0.013501	D7DTY2	Chorismate synthase (CS) (EC 4.2.3.5) (5-enolpyruvylshikimate-3-phosphate phospholyase)		CATALYTIC ACTIVITY: Reaction=5-O-(1-carboxyvinyl)-3-phosphoshikimate = chorismate + phosphate; Xref=Rhea:RHEA:21020, ChEBI:CHEBI:29748, ChEBI:CHEBI:43474, ChEBI:CHEBI:57701; EC=4.2.3.5; Evidence={ECO:0000256|ARBA:ARBA00001852, ECO:0000256|HAMAP-Rule:MF_00300, ECO:0000256|RuleBase:RU000605};	COFACTOR: Name=FMNH2; Xref=ChEBI:CHEBI:57618; Evidence={ECO:0000256|HAMAP-Rule:MF_00300, ECO:0000256|RuleBase:RU000605}; Note=Reduced FMN (FMNH(2)). {ECO:0000256|HAMAP-Rule:MF_00300, ECO:0000256|RuleBase:RU000605};	chorismate synthase activity [GO:0004107]; aromatic amino acid family biosynthetic process [GO:0009073]; chorismate biosynthetic process [GO:0009423]	aromatic amino acid family biosynthetic process [GO:0009073]; chorismate biosynthetic process [GO:0009423]	chorismate synthase activity [GO:0004107]
aroD Mvol_0937	2.3898	0.012372	D7DTY4	3-dehydroquinate dehydratase (3-dehydroquinase) (EC 4.2.1.10) (Type I DHQase) (Type I dehydroquinase) (DHQ1)		CATALYTIC ACTIVITY: Reaction=3-dehydroquinate = 3-dehydroshikimate + H2O; Xref=Rhea:RHEA:21096, ChEBI:CHEBI:15377, ChEBI:CHEBI:16630, ChEBI:CHEBI:32364; EC=4.2.1.10; Evidence={ECO:0000256|HAMAP-Rule:MF_00214};		3-dehydroquinate dehydratase activity [GO:0003855]; aromatic amino acid family biosynthetic process [GO:0009073]; chorismate biosynthetic process [GO:0009423]	aromatic amino acid family biosynthetic process [GO:0009073]; chorismate biosynthetic process [GO:0009423]	3-dehydroquinate dehydratase activity [GO:0003855]
bioD Mvol_1145	2.4464	0.0061488	D7DUJ2	ATP-dependent dethiobiotin synthetase BioD (EC 6.3.3.3) (DTB synthetase) (DTBS) (Dethiobiotin synthase)	METAL 14; /note="Magnesium"; /evidence="ECO:0000256|HAMAP-Rule:MF_00336"; METAL 46; /note="Magnesium"; /evidence="ECO:0000256|HAMAP-Rule:MF_00336"; METAL 112; /note="Magnesium"; /evidence="ECO:0000256|HAMAP-Rule:MF_00336"	CATALYTIC ACTIVITY: Reaction=(7R,8S)-7,8-diammoniononanoate + ATP + CO2 = (4R,5S)-dethiobiotin + ADP + 3 H(+) + phosphate; Xref=Rhea:RHEA:15805, ChEBI:CHEBI:15378, ChEBI:CHEBI:16526, ChEBI:CHEBI:30616, ChEBI:CHEBI:43474, ChEBI:CHEBI:149469, ChEBI:CHEBI:149473, ChEBI:CHEBI:456216; EC=6.3.3.3; Evidence={ECO:0000256|HAMAP-Rule:MF_00336};	COFACTOR: Name=Mg(2+); Xref=ChEBI:CHEBI:18420; Evidence={ECO:0000256|ARBA:ARBA00001946, ECO:0000256|HAMAP-Rule:MF_00336};	cytoplasm [GO:0005737]; ATP binding [GO:0005524]; dethiobiotin synthase activity [GO:0004141]; magnesium ion binding [GO:0000287]; biotin biosynthetic process [GO:0009102]	biotin biosynthetic process [GO:0009102]	ATP binding [GO:0005524]; dethiobiotin synthase activity [GO:0004141]; magnesium ion binding [GO:0000287]			SUBCELLULAR LOCATION: Cytoplasm {ECO:0000256|HAMAP-Rule:MF_00336}.
cas1 Mvol_0523	13.032	0.0034292	D7DSS3	CRISPR-associated endonuclease Cas1 (EC 3.1.-.-)	METAL 162; /note="Manganese or magnesium"; /evidence="ECO:0000256|HAMAP-Rule:MF_01470"; METAL 227; /note="Manganese or magnesium"; /evidence="ECO:0000256|HAMAP-Rule:MF_01470"; METAL 242; /note="Manganese or magnesium"; /evidence="ECO:0000256|HAMAP-Rule:MF_01470"		COFACTOR: Name=Mg(2+); Xref=ChEBI:CHEBI:18420; Evidence={ECO:0000256|HAMAP-Rule:MF_01470}; Name=Mn(2+); Xref=ChEBI:CHEBI:29035; Evidence={ECO:0000256|HAMAP-Rule:MF_01470};	DNA binding [GO:0003677]; endonuclease activity [GO:0004519]; metal ion binding [GO:0046872]; defense response to virus [GO:0051607]; maintenance of CRISPR repeat elements [GO:0043571]	defense response to virus [GO:0051607]; maintenance of CRISPR repeat elements [GO:0043571]	DNA binding [GO:0003677]; endonuclease activity [GO:0004519]; metal ion binding [GO:0046872]
coaD Mvol_0205	20.125	0.00035741	D7DRV5	Phosphopantetheine adenylyltransferase (EC 2.7.7.3) (Dephospho-CoA pyrophosphorylase) (Pantetheine-phosphate adenylyltransferase) (PPAT)		CATALYTIC ACTIVITY: Reaction=ATP + D-pantetheine 4'-phosphate + H(+) = 3'-dephospho-CoA + diphosphate; Xref=Rhea:RHEA:19801, ChEBI:CHEBI:15378, ChEBI:CHEBI:30616, ChEBI:CHEBI:33019, ChEBI:CHEBI:57328, ChEBI:CHEBI:61723; EC=2.7.7.3; Evidence={ECO:0000256|HAMAP-Rule:MF_00647};		cytoplasm [GO:0005737]; ATP binding [GO:0005524]; pantetheine-phosphate adenylyltransferase activity [GO:0004595]; coenzyme A biosynthetic process [GO:0015937]	coenzyme A biosynthetic process [GO:0015937]	ATP binding [GO:0005524]; pantetheine-phosphate adenylyltransferase activity [GO:0004595]			SUBCELLULAR LOCATION: Cytoplasm {ECO:0000256|HAMAP-Rule:MF_00647}.
cysS Mvol_0611	2.8384	0.0017734	D7DT10	Cysteine--tRNA ligase (EC 6.1.1.16) (Cysteinyl-tRNA synthetase) (CysRS)	METAL 55; /note="Zinc"; /evidence="ECO:0000256|HAMAP-Rule:MF_00041"; METAL 257; /note="Zinc"; /evidence="ECO:0000256|HAMAP-Rule:MF_00041"; METAL 282; /note="Zinc"; /evidence="ECO:0000256|HAMAP-Rule:MF_00041"; METAL 286; /note="Zinc"; /evidence="ECO:0000256|HAMAP-Rule:MF_00041"	CATALYTIC ACTIVITY: Reaction=ATP + L-cysteine + tRNA(Cys) = AMP + diphosphate + L-cysteinyl-tRNA(Cys); Xref=Rhea:RHEA:17773, Rhea:RHEA-COMP:9661, Rhea:RHEA-COMP:9679, ChEBI:CHEBI:30616, ChEBI:CHEBI:33019, ChEBI:CHEBI:35235, ChEBI:CHEBI:78442, ChEBI:CHEBI:78517, ChEBI:CHEBI:456215; EC=6.1.1.16; Evidence={ECO:0000256|ARBA:ARBA00001080, ECO:0000256|HAMAP-Rule:MF_00041};	COFACTOR: Name=Zn(2+); Xref=ChEBI:CHEBI:29105; Evidence={ECO:0000256|HAMAP-Rule:MF_00041}; Note=Binds 1 zinc ion per subunit. {ECO:0000256|HAMAP-Rule:MF_00041};	cytoplasm [GO:0005737]; ATP binding [GO:0005524]; cysteine-tRNA ligase activity [GO:0004817]; zinc ion binding [GO:0008270]; cysteinyl-tRNA aminoacylation [GO:0006423]	cysteinyl-tRNA aminoacylation [GO:0006423]	ATP binding [GO:0005524]; cysteine-tRNA ligase activity [GO:0004817]; zinc ion binding [GO:0008270]			SUBCELLULAR LOCATION: Cytoplasm {ECO:0000256|HAMAP-Rule:MF_00041}.
hisB Mvol_0757	4.9483	0.0039479	D7DTF6	Imidazoleglycerol-phosphate dehydratase (IGPD) (EC 4.2.1.19)		CATALYTIC ACTIVITY: Reaction=D-erythro-1-(imidazol-4-yl)glycerol 3-phosphate = 3-(imidazol-4-yl)-2-oxopropyl phosphate + H2O; Xref=Rhea:RHEA:11040, ChEBI:CHEBI:15377, ChEBI:CHEBI:57766, ChEBI:CHEBI:58278; EC=4.2.1.19; Evidence={ECO:0000256|HAMAP-Rule:MF_00076};		cytoplasm [GO:0005737]; imidazoleglycerol-phosphate dehydratase activity [GO:0004424]; histidine biosynthetic process [GO:0000105]	histidine biosynthetic process [GO:0000105]	imidazoleglycerol-phosphate dehydratase activity [GO:0004424]			SUBCELLULAR LOCATION: Cytoplasm {ECO:0000256|HAMAP-Rule:MF_00076}.
hisH Mvol_0235	2.0147	0.0013011	D7DRY5	Imidazole glycerol phosphate synthase subunit HisH (EC 4.3.2.10) (IGP synthase glutaminase subunit) (EC 3.5.1.2) (IGP synthase subunit HisH) (ImGP synthase subunit HisH) (IGPS subunit HisH)		CATALYTIC ACTIVITY: Reaction=5-[(5-phospho-1-deoxy-D-ribulos-1-ylimino)methylamino]-1-(5-phospho-beta-D-ribosyl)imidazole-4-carboxamide + L-glutamine = 5-amino-1-(5-phospho-beta-D-ribosyl)imidazole-4-carboxamide + D-erythro-1-(imidazol-4-yl)glycerol 3-phosphate + H(+) + L-glutamate; Xref=Rhea:RHEA:24793, ChEBI:CHEBI:15378, ChEBI:CHEBI:29985, ChEBI:CHEBI:58278, ChEBI:CHEBI:58359, ChEBI:CHEBI:58475…		cytoplasm [GO:0005737]; glutaminase activity [GO:0004359]; imidazoleglycerol-phosphate synthase activity [GO:0000107]; lyase activity [GO:0016829]; glutamine metabolic process [GO:0006541]; histidine biosynthetic process [GO:0000105]	glutamine metabolic process [GO:0006541]; histidine biosynthetic process [GO:0000105]	glutaminase activity [GO:0004359]; imidazoleglycerol-phosphate synthase activity [GO:0000107]; lyase activity [GO:0016829]			SUBCELLULAR LOCATION: Cytoplasm {ECO:0000256|HAMAP-Rule:MF_00278}.
hisI Mvol_1355	2.4327	0.0082545	D7DV51	Phosphoribosyl-AMP cyclohydrolase (PRA-CH) (EC 3.5.4.19)	METAL 84; /note="Magnesium"; /evidence="ECO:0000256|HAMAP-Rule:MF_01021"; METAL 85; /note="Zinc; shared with dimeric partner"; /evidence="ECO:0000256|HAMAP-Rule:MF_01021"; METAL 86; /note="Magnesium"; /evidence="ECO:0000256|HAMAP-Rule:MF_01021"; METAL 88; /note="Magnesium"; /evidence="ECO:0000256|HAMAP-Rule:MF_01021"; METAL 101; /note="Zinc; shared with dimeric partner"; /evidence="ECO:0000256|HA…	CATALYTIC ACTIVITY: Reaction=1-(5-phospho-beta-D-ribosyl)-5'-AMP + H2O = 1-(5-phospho-beta-D-ribosyl)-5-[(5-phospho-beta-D-ribosylamino)methylideneamino]imidazole-4-carboxamide; Xref=Rhea:RHEA:20049, ChEBI:CHEBI:15377, ChEBI:CHEBI:58435, ChEBI:CHEBI:59457; EC=3.5.4.19; Evidence={ECO:0000256|ARBA:ARBA00000024, ECO:0000256|HAMAP-Rule:MF_01021};	COFACTOR: Name=Mg(2+); Xref=ChEBI:CHEBI:18420; Evidence={ECO:0000256|HAMAP-Rule:MF_01021}; Note=Binds 1 Mg(2+) ion per subunit. {ECO:0000256|HAMAP-Rule:MF_01021}; COFACTOR: Name=Zn(2+); Xref=ChEBI:CHEBI:29105; Evidence={ECO:0000256|HAMAP-Rule:MF_01021}; Note=Binds 1 zinc ion per subunit. {ECO:0000256|HAMAP-Rule:MF_01021};	cytoplasm [GO:0005737]; magnesium ion binding [GO:0000287]; phosphoribosyl-AMP cyclohydrolase activity [GO:0004635]; zinc ion binding [GO:0008270]; histidine biosynthetic process [GO:0000105]	histidine biosynthetic process [GO:0000105]	magnesium ion binding [GO:0000287]; phosphoribosyl-AMP cyclohydrolase activity [GO:0004635]; zinc ion binding [GO:0008270]			SUBCELLULAR LOCATION: Cytoplasm {ECO:0000256|HAMAP-Rule:MF_01021}.
mer Mvol_1374	2.0502	0.0056952	D7DV70	5,10-methylenetetrahydromethanopterin reductase (EC 1.5.98.2) (Coenzyme F420-dependent N(5),N(10)-methylenetetrahydromethanopterin reductase) (Methylene-H(4)MPT reductase)		CATALYTIC ACTIVITY: Reaction=5-methyl-5,6,7,8-tetrahydromethanopterin + H(+) + oxidized coenzyme F420-(gamma-Glu)(n) = 5,10-methylenetetrahydromethanopterin + reduced coenzyme F420-(gamma-Glu)(n); Xref=Rhea:RHEA:21144, Rhea:RHEA-COMP:12939, Rhea:RHEA-COMP:14378, ChEBI:CHEBI:15378, ChEBI:CHEBI:57818, ChEBI:CHEBI:58116, ChEBI:CHEBI:133980, ChEBI:CHEBI:139511; EC=1.5.98.2; Evidence={ECO:0000256|HAMA…		cytoplasm [GO:0005737]; coenzyme F420-dependent N5,N10-methenyltetrahydromethanopterin reductase activity [GO:0018537]; oxidoreductase activity, acting on paired donors, with incorporation or reduction of molecular oxygen [GO:0016705]; methanogenesis, from carbon dioxide [GO:0019386]; one-carbon metabolic process [GO:0006730]	methanogenesis, from carbon dioxide [GO:0019386]; one-carbon metabolic process [GO:0006730]	coenzyme F420-dependent N5,N10-methenyltetrahydromethanopterin reductase activity [GO:0018537]; oxidoreductase activity, acting on paired donors, with incorporation or reduction of molecular oxygen [GO:0016705]			SUBCELLULAR LOCATION: Cytoplasm {ECO:0000256|HAMAP-Rule:MF_01091}.
moaC Mvol_0368	2.0427	0.0063306	D7DSB8	Probable cyclic pyranopterin monophosphate synthase (EC 4.6.1.17) (Molybdenum cofactor biosynthesis protein C)		CATALYTIC ACTIVITY: Reaction=(8S)-3',8-cyclo-7,8-dihydroguanosine 5'-triphosphate = cyclic pyranopterin phosphate + diphosphate; Xref=Rhea:RHEA:49580, ChEBI:CHEBI:33019, ChEBI:CHEBI:59648, ChEBI:CHEBI:131766; EC=4.6.1.17; Evidence={ECO:0000256|HAMAP-Rule:MF_01224};		cyclic pyranopterin monophosphate synthase activity [GO:0061799]; Mo-molybdopterin cofactor biosynthetic process [GO:0006777]	Mo-molybdopterin cofactor biosynthetic process [GO:0006777]	cyclic pyranopterin monophosphate synthase activity [GO:0061799]
mptE Mvol_0043	7.0618	0.0023777	D7DRE3	6-hydroxymethyl-7,8-dihydropterin pyrophosphokinase (HPPK) (EC 2.7.6.3) (2-amino-4-hydroxy-6-hydroxymethyldihydropteridine pyrophosphokinase) (6-hydroxymethyl-7,8-dihydropterin diphosphokinase) (6-HMPDK) (7,8-dihydro-6-hydroxymethylpterin diphosphokinase) (7,8-dihydro-6-hydroxymethylpterin pyrophosphokinase) (PPPK)		CATALYTIC ACTIVITY: Reaction=6-hydroxymethyl-7,8-dihydropterin + ATP = (7,8-dihydropterin-6-yl)methyl diphosphate + AMP + H(+); Xref=Rhea:RHEA:11412, ChEBI:CHEBI:15378, ChEBI:CHEBI:30616, ChEBI:CHEBI:44841, ChEBI:CHEBI:72950, ChEBI:CHEBI:456215; EC=2.7.6.3; Evidence={ECO:0000256|HAMAP-Rule:MF_02131};	COFACTOR: Name=Mg(2+); Xref=ChEBI:CHEBI:18420; Evidence={ECO:0000256|HAMAP-Rule:MF_02131};	2-amino-4-hydroxy-6-hydroxymethyldihydropteridine diphosphokinase activity [GO:0003848]; ATP binding [GO:0005524]; kinase activity [GO:0016301]; magnesium ion binding [GO:0000287]; thiamine diphosphokinase activity [GO:0004788]; tetrahydromethanopterin biosynthetic process [GO:2001118]; thiamine diphosphate biosynthetic process [GO:0009229]	tetrahydromethanopterin biosynthetic process [GO:2001118]; thiamine diphosphate biosynthetic process [GO:0009229]	2-amino-4-hydroxy-6-hydroxymethyldihydropteridine diphosphokinase activity [GO:0003848]; ATP binding [GO:0005524]; kinase activity [GO:0016301]; magnesium ion binding [GO:0000287]; thiamine diphosphokinase activity [GO:0004788]
Mvol_0029	2.2289	0.00077051	D7DRC9	Beta-lactamase domain protein				electron transfer activity [GO:0009055]; FMN binding [GO:0010181]; metal ion binding [GO:0046872]		electron transfer activity [GO:0009055]; FMN binding [GO:0010181]; metal ion binding [GO:0046872]
Mvol_0032	2.1865	0.0035914	D7DRD2	UbiD family decarboxylase				carboxy-lyase activity [GO:0016831]		carboxy-lyase activity [GO:0016831]
Mvol_0042	2.3305	0.00064119	D7DRE2	Anaerobic ribonucleoside-triphosphate reductase activating protein				catalytic activity [GO:0003824]; iron-sulfur cluster binding [GO:0051536]; metal ion binding [GO:0046872]		catalytic activity [GO:0003824]; iron-sulfur cluster binding [GO:0051536]; metal ion binding [GO:0046872]
Mvol_0052	2.7246	0.00082496	D7DRF2	Glycosyl transferase group 1				transferase activity [GO:0016740]		transferase activity [GO:0016740]
Mvol_0053	3.1501	0.023831	D7DRF3	Alpha-amylase (EC 3.2.1.1)				alpha-amylase activity [GO:0004556]; alpha-amylase activity (releasing maltohexaose) [GO:0103025]; carbohydrate metabolic process [GO:0005975]	carbohydrate metabolic process [GO:0005975]	alpha-amylase activity [GO:0004556]; alpha-amylase activity (releasing maltohexaose) [GO:0103025]
Mvol_0056	2.0437	0.00066039	D7DRF6	Uncharacterized protein				integral component of membrane [GO:0016021]				TRANSMEM 6..27; /note="Helical"; /evidence="ECO:0000256|SAM:Phobius"
Mvol_0066	13.623	0.00091282	D7DRG6	Aldo/keto reductase				iron-sulfur cluster binding [GO:0051536]; oxidoreductase activity [GO:0016491]		iron-sulfur cluster binding [GO:0051536]; oxidoreductase activity [GO:0016491]
Mvol_0148	2.7061	0.0008038	D7DRP8	2,5-diamino-6-(5-phospho-D-ribosylamino)pyrimidin-4(3H)-one reductase (EC 1.1.1.302) (2,5-diamino-6-ribitylamino-4(3H)-pyrimidinone 5'-phosphate synthase) (2,5-diamino-6-ribosylamino-4(3H)-pyrimidinone 5'-phosphate reductase)		CATALYTIC ACTIVITY: Reaction=2,5-diamino-6-(1-D-ribitylamino)pyrimidin-4(3H)-one 5'-phosphate + NAD(+) = 2,5-diamino-6-(1-D-ribosylamino)pyrimidin-4(3H)-one 5'-phosphate + H(+) + NADH; Xref=Rhea:RHEA:27274, ChEBI:CHEBI:15378, ChEBI:CHEBI:57540, ChEBI:CHEBI:57945, ChEBI:CHEBI:58890, ChEBI:CHEBI:59545; EC=1.1.1.302; Evidence={ECO:0000256|ARBA:ARBA00000259}; CATALYTIC ACTIVITY: Reaction=2,5-diamino-…		5-amino-6-(5-phosphoribosylamino)uracil reductase activity [GO:0008703]; NADP binding [GO:0050661]; riboflavin biosynthetic process [GO:0009231]	riboflavin biosynthetic process [GO:0009231]	5-amino-6-(5-phosphoribosylamino)uracil reductase activity [GO:0008703]; NADP binding [GO:0050661]
Mvol_0150	6.7538	0.00033986	D7DRQ0	Dephospho-CoA kinase-like protein				kinase activity [GO:0016301]		kinase activity [GO:0016301]
Mvol_0157	5.4647	0.049491	D7DRQ7	Uncharacterized protein				integral component of membrane [GO:0016021]				TRANSMEM 61..78; /note="Helical"; /evidence="ECO:0000256|SAM:Phobius"
Mvol_0163	2.9093	1.6839e-05	D7DRR3	Transcriptional regulator, MarR family				DNA-binding transcription factor activity [GO:0003700]		DNA-binding transcription factor activity [GO:0003700]
Mvol_0171	2.2009	0.010128	D7DRS1	Nicotinate-nucleotide pyrophosphorylase [carboxylating] (EC 2.4.2.19) (Quinolinate phosphoribosyltransferase [decarboxylating])		CATALYTIC ACTIVITY: Reaction=CO2 + diphosphate + nicotinate beta-D-ribonucleotide = 5-phospho-alpha-D-ribose 1-diphosphate + 2 H(+) + quinolinate; Xref=Rhea:RHEA:12733, ChEBI:CHEBI:15378, ChEBI:CHEBI:16526, ChEBI:CHEBI:29959, ChEBI:CHEBI:33019, ChEBI:CHEBI:57502, ChEBI:CHEBI:58017; EC=2.4.2.19; Evidence={ECO:0000256|ARBA:ARBA00000260, ECO:0000256|PIRNR:PIRNR006250};		nicotinate-nucleotide diphosphorylase (carboxylating) activity [GO:0004514]; NAD biosynthetic process [GO:0009435]	NAD biosynthetic process [GO:0009435]	nicotinate-nucleotide diphosphorylase (carboxylating) activity [GO:0004514]
Mvol_0184	3.6356	0.037019	D7DRT4	Transcriptional regulator, MarR family				DNA-binding transcription factor activity [GO:0003700]		DNA-binding transcription factor activity [GO:0003700]
Mvol_0200	16.683	6.7536e-06	D7DRV0	Carbon monoxide dehydrogenase (EC 1.2.7.4)	METAL 37; /note="Iron-sulfur 1 (4Fe-4S); shared with dimeric partner"; /evidence="ECO:0000256|PIRSR:PIRSR005023-1"; METAL 46; /note="Iron-sulfur 2 (4Fe-4S)"; /evidence="ECO:0000256|PIRSR:PIRSR005023-1"; METAL 49; /note="Iron-sulfur 2 (4Fe-4S)"; /evidence="ECO:0000256|PIRSR:PIRSR005023-1"; METAL 54; /note="Iron-sulfur 2 (4Fe-4S)"; /evidence="ECO:0000256|PIRSR:PIRSR005023-1"; METAL 71; /note="Iron-…	CATALYTIC ACTIVITY: Reaction=CO + H2O + 2 oxidized [2Fe-2S]-[ferredoxin] = CO2 + 2 H(+) + 2 reduced [2Fe-2S]-[ferredoxin]; Xref=Rhea:RHEA:21040, Rhea:RHEA-COMP:10000, Rhea:RHEA-COMP:10001, ChEBI:CHEBI:15377, ChEBI:CHEBI:15378, ChEBI:CHEBI:16526, ChEBI:CHEBI:17245, ChEBI:CHEBI:33737, ChEBI:CHEBI:33738; EC=1.2.7.4; Evidence={ECO:0000256|ARBA:ARBA00000152, ECO:0000256|PIRNR:PIRNR005023};	COFACTOR: Name=[4Fe-4S] cluster; Xref=ChEBI:CHEBI:49883; Evidence={ECO:0000256|ARBA:ARBA00001966}; ; COFACTOR: Name=[Ni-Fe-S] cluster; Xref=ChEBI:CHEBI:60400; Evidence={ECO:0000256|ARBA:ARBA00001925};	4 iron, 4 sulfur cluster binding [GO:0051539]; carbon-monoxide dehydrogenase (acceptor) activity [GO:0018492]; carbon-monoxide dehydrogenase (ferredoxin) activity [GO:0043885]; nickel cation binding [GO:0016151]; generation of precursor metabolites and energy [GO:0006091]	generation of precursor metabolites and energy [GO:0006091]	4 iron, 4 sulfur cluster binding [GO:0051539]; carbon-monoxide dehydrogenase (acceptor) activity [GO:0018492]; carbon-monoxide dehydrogenase (ferredoxin) activity [GO:0043885]; nickel cation binding [GO:0016151]
Mvol_0243	3.1776	0.0023963	D7DRZ3	Transferase hexapeptide repeat containing protein				transferase activity [GO:0016740]		transferase activity [GO:0016740]
Mvol_0244	2.5482	0.0031354	D7DRZ4	LmbE family protein
Mvol_0246	2.4821	0.001201	D7DRZ6	PHP domain protein				catalytic activity [GO:0003824]		catalytic activity [GO:0003824]
Mvol_0262	2.0163	0.0025691	D7DS12	Uncharacterized protein
Mvol_0263	3.6688	0.0043149	D7DS13	Alpha-glucan phosphorylase (EC 2.4.1.1)				glycogen phosphorylase activity [GO:0008184]; linear malto-oligosaccharide phosphorylase activity [GO:0102250]; pyridoxal phosphate binding [GO:0030170]; SHG alpha-glucan phosphorylase activity [GO:0102499]; carbohydrate metabolic process [GO:0005975]	carbohydrate metabolic process [GO:0005975]	glycogen phosphorylase activity [GO:0008184]; linear malto-oligosaccharide phosphorylase activity [GO:0102250]; pyridoxal phosphate binding [GO:0030170]; SHG alpha-glucan phosphorylase activity [GO:0102499]
Mvol_0277	2.3239	0.029	D7DS27	Pyridoxamine 5'-phosphate oxidase-related FMN-binding protein
Mvol_0294	2.8033	0.00054247	D7DS44	Transcriptional regulator, MarR family				DNA-binding transcription factor activity [GO:0003700]		DNA-binding transcription factor activity [GO:0003700]
Mvol_0301	7.5723	0.00053054	D7DS51	Uncharacterized protein
Mvol_0330	3.1768	0.008004	D7DS80	Sodium:dicarboxylate symporter				integral component of membrane [GO:0016021]; symporter activity [GO:0015293]; aspartate transmembrane transport [GO:0015810]; L-glutamate transmembrane transport [GO:0015813]	aspartate transmembrane transport [GO:0015810]; L-glutamate transmembrane transport [GO:0015813]	symporter activity [GO:0015293]		TRANSMEM 12..37; /note="Helical"; /evidence="ECO:0000256|SAM:Phobius"; TRANSMEM 43..67; /note="Helical"; /evidence="ECO:0000256|SAM:Phobius"; TRANSMEM 79..101; /note="Helical"; /evidence="ECO:0000256|SAM:Phobius"; TRANSMEM 145..163; /note="Helical"; /evidence="ECO:0000256|SAM:Phobius"; TRANSMEM 184..212; /note="Helical"; /evidence="ECO:0000256|SAM:Phobius"; TRANSMEM 218..248; /note="Helical"; /ev…	SUBCELLULAR LOCATION: Membrane {ECO:0000256|ARBA:ARBA00004141}; Multi-pass membrane protein {ECO:0000256|ARBA:ARBA00004141}.
Mvol_0336	5.3099	3.9689e-05	D7DS86	Rubrerythrin				iron ion binding [GO:0005506]; oxidoreductase activity [GO:0016491]		iron ion binding [GO:0005506]; oxidoreductase activity [GO:0016491]
Mvol_0354	13.13	7.455e-07	D7DSA4	Uncharacterized protein					DUF2193
Mvol_0357	4.5828	0.0025452	D7DSA7	Adenylyl cyclase CyaB
Mvol_0361	3.0296	0.00015431	D7DSB1	S_layer_C domain-containing protein
Mvol_0362	4.3056	0.0060745	D7DSB2	Beta_helix domain-containing protein
Mvol_0363	5.1947	0.0002081	D7DSB3	Beta_helix domain-containing protein
Mvol_0382	15.585	0.0019358	D7DSD2	Lipoxygenase LH2
Mvol_0385	2.5348	0.0032466	D7DSD5	Transcriptional regulator, AsnC family				DNA-binding transcription factor activity [GO:0003700]; sequence-specific DNA binding [GO:0043565]		DNA-binding transcription factor activity [GO:0003700]; sequence-specific DNA binding [GO:0043565]
Mvol_0389	2.1574	0.0013235	D7DSD9	Rhodanese domain protein					thiosulfate sulfotransferase
Mvol_0390	2.2659	3.7401e-06	D7DSE0	Cellulase (EC 3.2.1.4)	METAL 62; /note="Divalent metal cation 1"; /evidence="ECO:0000256|PIRSR:PIRSR001123-2"; METAL 175; /note="Divalent metal cation 1"; /evidence="ECO:0000256|PIRSR:PIRSR001123-2"; METAL 175; /note="Divalent metal cation 2"; /evidence="ECO:0000256|PIRSR:PIRSR001123-2"; METAL 212; /note="Divalent metal cation 2"; /evidence="ECO:0000256|PIRSR:PIRSR001123-2"; METAL 234; /note="Divalent metal cation 1"; …		COFACTOR: Name=a divalent metal cation; Xref=ChEBI:CHEBI:60240; Evidence={ECO:0000256|PIRSR:PIRSR001123-2}; Note=Binds 2 divalent metal cations per subunit. {ECO:0000256|PIRSR:PIRSR001123-2};	aminopeptidase activity [GO:0004177]; cellulase activity [GO:0008810]; metal ion binding [GO:0046872]		aminopeptidase activity [GO:0004177]; cellulase activity [GO:0008810]; metal ion binding [GO:0046872]
Mvol_0391	2.5765	0.0090017	D7DSE1	Uncharacterized protein
Mvol_0400	4.7604	9.7122e-06	D7DSF0	Beta propeller domain protein
Mvol_0416	5.819	0.00090375	D7DSG6	Aldo/keto reductase				iron-sulfur cluster binding [GO:0051536]; oxidoreductase activity [GO:0016491]		iron-sulfur cluster binding [GO:0051536]; oxidoreductase activity [GO:0016491]
Mvol_0427	4.1664	0.00090327	D7DSH7	PK_C domain-containing protein
Mvol_0435	2.0824	0.00021492	D7DSI5	Substrate-binding region of ABC-type glycine betaine transport system				ATP-binding cassette (ABC) transporter complex [GO:0043190]; transmembrane transporter activity [GO:0022857]		transmembrane transporter activity [GO:0022857]
Mvol_0436	9.9943	0.00089558	D7DSI6	Antibiotic biosynthesis monooxygenase				monooxygenase activity [GO:0004497]		monooxygenase activity [GO:0004497]
Mvol_0478	2.1478	0.011749	D7DSM8	HTH arsR-type domain-containing protein				DNA-binding transcription factor activity [GO:0003700]		DNA-binding transcription factor activity [GO:0003700]
Mvol_0480	2.3655	0.023652	D7DSN0	Uncharacterized protein				integral component of membrane [GO:0016021]				TRANSMEM 40..59; /note="Helical"; /evidence="ECO:0000256|SAM:Phobius"; TRANSMEM 65..83; /note="Helical"; /evidence="ECO:0000256|SAM:Phobius"
Mvol_0513	10.378	0.018595	D7DSR3	Uncharacterized protein
Mvol_0524	2.8251	0.014914	D7DSS4	CRISPR-associated protein, TM1802 family
Mvol_0526	2.5563	0.012621	D7DSS6	CRISPR-associated protein Cas5, Hmari subtype				defense response to virus [GO:0051607]; maintenance of CRISPR repeat elements [GO:0043571]	defense response to virus [GO:0051607]; maintenance of CRISPR repeat elements [GO:0043571]
Mvol_0531	2.3761	0.0094243	D7DST1	CRISPR type III-B/RAMP module-associated protein Cmr5				cytoplasm [GO:0005737]; defense response to virus [GO:0051607]	defense response to virus [GO:0051607]				SUBCELLULAR LOCATION: Cytoplasm {ECO:0000256|ARBA:ARBA00004496}.
Mvol_0567	2.8556	0.0021117	D7DSW6	Membrane protein				hydrolase activity [GO:0016787]		hydrolase activity [GO:0016787]
Mvol_0569	3.3429	0.0084329	D7DSW8	Cyclophil_like2 domain-containing protein				integral component of membrane [GO:0016021]				TRANSMEM 12..28; /note="Helical"; /evidence="ECO:0000256|SAM:Phobius"
Mvol_0577	13.427	1.6203e-05	D7DSX6	Glutamine amidotransferase of anthranilate synthase				transferase activity [GO:0016740]; glutamine metabolic process [GO:0006541]	glutamine metabolic process [GO:0006541]	transferase activity [GO:0016740]
Mvol_0580	3.2193	5.9158e-05	D7DSX9	Indole-3-glycerol-phosphate synthase (EC 4.1.1.48)		CATALYTIC ACTIVITY: Reaction=1-(2-carboxyphenylamino)-1-deoxy-D-ribulose 5-phosphate + H(+) = (1S,2R)-1-C-(indol-3-yl)glycerol 3-phosphate + CO2 + H2O; Xref=Rhea:RHEA:23476, ChEBI:CHEBI:15377, ChEBI:CHEBI:15378, ChEBI:CHEBI:16526, ChEBI:CHEBI:58613, ChEBI:CHEBI:58866; EC=4.1.1.48; Evidence={ECO:0000256|ARBA:ARBA00001633};		indole-3-glycerol-phosphate synthase activity [GO:0004425]; tryptophan biosynthetic process [GO:0000162]	tryptophan biosynthetic process [GO:0000162]	indole-3-glycerol-phosphate synthase activity [GO:0004425]
Mvol_0587	3.0579	4.2427e-05	D7DSY6	Coenzyme F420 hydrogenase, subunit alpha			COFACTOR: Name=Ni(2+); Xref=ChEBI:CHEBI:49786; Evidence={ECO:0000256|ARBA:ARBA00001967};	coenzyme F420 hydrogenase activity [GO:0050454]; ferredoxin hydrogenase activity [GO:0008901]; flavin adenine dinucleotide binding [GO:0050660]; iron-sulfur cluster binding [GO:0051536]; nickel cation binding [GO:0016151]		coenzyme F420 hydrogenase activity [GO:0050454]; ferredoxin hydrogenase activity [GO:0008901]; flavin adenine dinucleotide binding [GO:0050660]; iron-sulfur cluster binding [GO:0051536]; nickel cation binding [GO:0016151]
Mvol_0595	3.5631	3.3856e-05	D7DSZ4	Uncharacterized protein
Mvol_0597	2.6713	0.017627	D7DSZ6	Periplasmic copper-binding protein
Mvol_0599	5.2952	0.00045115	D7DSZ8	Flavin-nucleotide-binding protein-like protein
Mvol_0604	41.302	2.5577e-05	D7DT03	Transcriptional regulator, TrmB
Mvol_0606	7.9759	0.00042348	D7DT05	4Fe-4S ferredoxin iron-sulfur binding domain protein
Mvol_0618	20.262	0.00030685	D7DT17	Xylose isomerase domain protein TIM barrel				isomerase activity [GO:0016853]		isomerase activity [GO:0016853]
Mvol_0619	92.445	0.0041432	D7DT18	FeoA family protein				transition metal ion binding [GO:0046914]		transition metal ion binding [GO:0046914]
Mvol_0620	11.981	2.0148e-05	D7DT19	Iron (Metal) dependent repressor, DtxR family				DNA binding [GO:0003677]; DNA-binding transcription factor activity [GO:0003700]; protein dimerization activity [GO:0046983]; transition metal ion binding [GO:0046914]		DNA binding [GO:0003677]; DNA-binding transcription factor activity [GO:0003700]; protein dimerization activity [GO:0046983]; transition metal ion binding [GO:0046914]
Mvol_0623	9.2755	0.00035598	D7DT22	FAD-dependent pyridine nucleotide-disulfide oxidoreductase				oxidoreductase activity [GO:0016491]		oxidoreductase activity [GO:0016491]
Mvol_0626	2.7693	0.019922	D7DT25	Uncharacterized protein
Mvol_0638	3.2821	0.0031377	D7DT37	Heat shock protein Hsp20
Mvol_0655	3.3589	0.0037322	D7DT54	Archaeoflavoprotein AfpA				catalytic activity [GO:0003824]		catalytic activity [GO:0003824]
Mvol_0656	11.285	0.00017266	D7DT55	NADPH-dependent FMN reductase				oxidoreductase activity [GO:0016491]		oxidoreductase activity [GO:0016491]
Mvol_0665	2.2128	0.015488	D7DT64	Metallophosphoesterase				hydrolase activity [GO:0016787]		hydrolase activity [GO:0016787]
Mvol_0666	4.9833	2.5018e-06	D7DT65	FAD-dependent pyridine nucleotide-disulfide oxidoreductase				oxidoreductase activity [GO:0016491]		oxidoreductase activity [GO:0016491]
Mvol_0675	8.0381	0.00092819	D7DT74	Uncharacterized protein
Mvol_0676	2.5766	0.00055452	D7DT75	UPF0145 protein Mvol_0676
Mvol_0685	2.5736	0.0083392	D7DT84	ABC-type Fe3+-hydroxamate transport system periplasmic component-like protein				polysaccharide catabolic process [GO:0000272]	polysaccharide catabolic process [GO:0000272]
Mvol_0689	2.3441	9.2482e-05	D7DT88	Dinitrogenase iron-molybdenum cofactor biosynthesis protein
Mvol_0691	4.9949	0.00064842	D7DT90	Cobyrinic acid ac-diamide synthase
Mvol_0692	2.5587	0.0010433	D7DT91	Cobyrinic acid ac-diamide synthase
Mvol_0693	4.2907	5.5505e-06	D7DT92	Dinitrogenase iron-molybdenum cofactor biosynthesis protein
Mvol_0694	13.365	0.012612	D7DT93	Uncharacterized protein
Mvol_0695	95.408	3.9083e-05	D7DT94	Uncharacterized protein
Mvol_0696	37.083	0.00011562	D7DT95	Radical SAM domain protein				catalytic activity [GO:0003824]; iron-sulfur cluster binding [GO:0051536]; metal ion binding [GO:0046872]		catalytic activity [GO:0003824]; iron-sulfur cluster binding [GO:0051536]; metal ion binding [GO:0046872]
Mvol_0698	4.0469	0.0030776	D7DT97	Radical SAM domain protein			COFACTOR: Name=[4Fe-4S] cluster; Xref=ChEBI:CHEBI:49883; Evidence={ECO:0000256|ARBA:ARBA00001966};	catalytic activity [GO:0003824]; iron-sulfur cluster binding [GO:0051536]; metal ion binding [GO:0046872]		catalytic activity [GO:0003824]; iron-sulfur cluster binding [GO:0051536]; metal ion binding [GO:0046872]
Mvol_0699	25.754	1.3982e-05	D7DT98	Inhibitor_I42 domain-containing protein
Mvol_0707	2.8037	0.0082814	D7DTA6	Uncharacterized protein				integral component of membrane [GO:0016021]				TRANSMEM 7..29; /note="Helical"; /evidence="ECO:0000256|SAM:Phobius"	SUBCELLULAR LOCATION: Membrane {ECO:0000256|ARBA:ARBA00004167}; Single-pass membrane protein {ECO:0000256|ARBA:ARBA00004167}.
Mvol_0711	2.8888	2.3127e-06	D7DTB0	4Fe-4S ferredoxin iron-sulfur binding domain protein
Mvol_0712	3.1686	0.00091458	D7DTB1	DUF553 domain-containing protein				integral component of membrane [GO:0016021]				TRANSMEM 75..96; /note="Helical"; /evidence="ECO:0000256|SAM:Phobius"; TRANSMEM 102..124; /note="Helical"; /evidence="ECO:0000256|SAM:Phobius"; TRANSMEM 136..155; /note="Helical"; /evidence="ECO:0000256|SAM:Phobius"; TRANSMEM 161..180; /note="Helical"; /evidence="ECO:0000256|SAM:Phobius"
Mvol_0716	6.9726	0.0012301	D7DTB5	Uncharacterized protein				integral component of membrane [GO:0016021]				TRANSMEM 20..39; /note="Helical"; /evidence="ECO:0000256|SAM:Phobius"	SUBCELLULAR LOCATION: Membrane {ECO:0000256|ARBA:ARBA00004167}; Single-pass membrane protein {ECO:0000256|ARBA:ARBA00004167}.
Mvol_0725	3.8272	3.553e-06	D7DTC4	Intracellular protease, PfpI family				peptidase activity [GO:0008233]		peptidase activity [GO:0008233]
Mvol_0733	7.8497	1.8731e-06	D7DTD2	Uncharacterized protein
Mvol_0736	2.2155	0.012143	D7DTD5	Rubrerythrin				metal ion binding [GO:0046872]; oxidoreductase activity [GO:0016491]		metal ion binding [GO:0046872]; oxidoreductase activity [GO:0016491]
Mvol_0737	147.22	5.6929e-06	D7DTD6	Uncharacterized protein
Mvol_0743	2.0857	0.016285	D7DTE2	Formylmethanofuran dehydrogenase subunit B (EC 1.2.99.5)				formylmethanofuran dehydrogenase activity [GO:0018493]; methanogenesis [GO:0015948]	methanogenesis [GO:0015948]	formylmethanofuran dehydrogenase activity [GO:0018493]
Mvol_0745	8.5226	0.0071727	D7DTE4	Glycosyl transferase family 2				transferase activity [GO:0016740]		transferase activity [GO:0016740]
Mvol_0752	2.977	4.9716e-05	D7DTF1	Uncharacterized protein
Mvol_0755	5.5228	0.0019105	D7DTF4	Uncharacterized protein				integral component of membrane [GO:0016021]				TRANSMEM 355..378; /note="Helical"; /evidence="ECO:0000256|SAM:Phobius"
Mvol_0763	2.849	0.012253	D7DTG2	NurA domain protein
Mvol_0764	3.2329	0.0023906	D7DTG3	UspA domain protein
Mvol_0766	2.3278	0.014189	D7DTG5	Phosphonopyruvate decarboxylase-related protein (EC 5.4.2.-)				2,3-bisphosphoglycerate-independent phosphoglycerate mutase activity [GO:0046537]; metal ion binding [GO:0046872]; glycolytic process [GO:0006096]	glycolytic process [GO:0006096]	2,3-bisphosphoglycerate-independent phosphoglycerate mutase activity [GO:0046537]; metal ion binding [GO:0046872]
Mvol_0771	4.4372	0.003302	D7DTH0	Putative cell wall-binding domain-like protein
Mvol_0772	54.633	8.8001e-06	D7DTH1	Uncharacterized protein
Mvol_0773	28.598	4.2956e-07	D7DTH2	DrsE domain-containing protein						sulfur oxidoreductase
Mvol_0774	45.434	0.0072742	D7DTH3	Rubredoxin-like domain-containing protein				iron ion binding [GO:0005506]		iron ion binding [GO:0005506]
Mvol_0775	6.7595	0.0006684	D7DTH4	Desulfoferrodoxin ferrous iron-binding region				iron ion binding [GO:0005506]; oxidoreductase activity [GO:0016491]		iron ion binding [GO:0005506]; oxidoreductase activity [GO:0016491]
Mvol_0776	16.809	0.0011507	D7DTH5	Carboxymuconolactone decarboxylase				peroxiredoxin activity [GO:0051920]		peroxiredoxin activity [GO:0051920]
Mvol_0781	2.5986	4.5453e-05	D7DTI0	Heavy metal translocating P-type ATPase				integral component of membrane [GO:0016021]; ATPase-coupled cation transmembrane transporter activity [GO:0019829]; copper ion binding [GO:0005507]; nucleotide binding [GO:0000166]; metal ion transport [GO:0030001]	metal ion transport [GO:0030001]	ATPase-coupled cation transmembrane transporter activity [GO:0019829]; copper ion binding [GO:0005507]; nucleotide binding [GO:0000166]		TRANSMEM 364..384; /note="Helical"; /evidence="ECO:0000256|SAM:Phobius"; TRANSMEM 390..409; /note="Helical"; /evidence="ECO:0000256|SAM:Phobius"; TRANSMEM 421..444; /note="Helical"; /evidence="ECO:0000256|SAM:Phobius"; TRANSMEM 607..628; /note="Helical"; /evidence="ECO:0000256|SAM:Phobius"; TRANSMEM 634..656; /note="Helical"; /evidence="ECO:0000256|SAM:Phobius"; TRANSMEM 992..1015; /note="Helical…
Mvol_0782	9.6779	0.00016827	D7DTI1	CutA1 divalent ion tolerance protein				response to metal ion [GO:0010038]	response to metal ion [GO:0010038]
Mvol_0783	3.3242	8.6441e-05	D7DTI2	Beta-lactamase domain protein				electron transfer activity [GO:0009055]; FMN binding [GO:0010181]; metal ion binding [GO:0046872]		electron transfer activity [GO:0009055]; FMN binding [GO:0010181]; metal ion binding [GO:0046872]
Mvol_0790	2.9115	0.00039554	D7DTI9	AIR synthase related protein domain protein				thiamine-phosphate kinase activity [GO:0009030]; thiamine biosynthetic process [GO:0009228]	thiamine biosynthetic process [GO:0009228]	thiamine-phosphate kinase activity [GO:0009030]
Mvol_0797	10.488	3.5032e-05	D7DTJ6	Protein-tyrosine phosphatase, low molecular weight
Mvol_0807	7.0557	9.7904e-06	D7DTK6	CoB/CoM heterodisulfide reductase, subunit C (EC 1.8.98.1)				4 iron, 4 sulfur cluster binding [GO:0051539]; CoB--CoM heterodisulfide reductase activity [GO:0051912]; methanogenesis [GO:0015948]	methanogenesis [GO:0015948]	4 iron, 4 sulfur cluster binding [GO:0051539]; CoB--CoM heterodisulfide reductase activity [GO:0051912]
Mvol_0808	6.4242	5.0387e-05	D7DTK7	CoB/CoM heterodisulfide reductase, subunit B (EC 1.8.98.1)				CoB--CoM heterodisulfide reductase activity [GO:0051912]; methanogenesis [GO:0015948]	methanogenesis [GO:0015948]	CoB--CoM heterodisulfide reductase activity [GO:0051912]
Mvol_0811	2.0039	0.0067697	D7DTL0	Proteinase inhibitor I42, chagasin
Mvol_0814	2.1869	0.003058	D7DTL3	ABC-type nitrate/sulfonate/bicarbonate transport system, periplasmic components
Mvol_0818	2.5224	0.0093862	D7DTL7	Coenzyme F420 hydrogenase/dehydrogenase beta subunit domain protein				iron-sulfur cluster binding [GO:0051536]		iron-sulfur cluster binding [GO:0051536]
Mvol_0820	3.7848	0.00010113	D7DTL9	Carbonic anhydrase				carbonate dehydratase activity [GO:0004089]; zinc ion binding [GO:0008270]		carbonate dehydratase activity [GO:0004089]; zinc ion binding [GO:0008270]
Mvol_0833	3.7445	3.8662e-05	D7DTN2	Delta-aminolevulinic acid dehydratase (EC 4.2.1.24)	METAL 120; /note="Zinc; catalytic"; /evidence="ECO:0000256|PIRSR:PIRSR001415-3"; METAL 122; /note="Zinc; catalytic"; /evidence="ECO:0000256|PIRSR:PIRSR001415-3"; METAL 130; /note="Zinc; catalytic"; /evidence="ECO:0000256|PIRSR:PIRSR001415-3"; METAL 234; /note="Magnesium"; /evidence="ECO:0000256|PIRSR:PIRSR001415-5"	CATALYTIC ACTIVITY: Reaction=2 5-aminolevulinate = H(+) + 2 H2O + porphobilinogen; Xref=Rhea:RHEA:24064, ChEBI:CHEBI:15377, ChEBI:CHEBI:15378, ChEBI:CHEBI:58126, ChEBI:CHEBI:356416; EC=4.2.1.24; Evidence={ECO:0000256|ARBA:ARBA00001227, ECO:0000256|RuleBase:RU000515};		metal ion binding [GO:0046872]; porphobilinogen synthase activity [GO:0004655]; protoporphyrinogen IX biosynthetic process [GO:0006782]	protoporphyrinogen IX biosynthetic process [GO:0006782]	metal ion binding [GO:0046872]; porphobilinogen synthase activity [GO:0004655]
Mvol_0866	6.0649	0.00086195	D7DTR5	Uncharacterized protein				integral component of membrane [GO:0016021]				TRANSMEM 94..119; /note="Helical"; /evidence="ECO:0000256|SAM:Phobius"; TRANSMEM 139..165; /note="Helical"; /evidence="ECO:0000256|SAM:Phobius"; TRANSMEM 197..216; /note="Helical"; /evidence="ECO:0000256|SAM:Phobius"; TRANSMEM 222..241; /note="Helical"; /evidence="ECO:0000256|SAM:Phobius"
Mvol_0870	7.061	0.00016395	D7DTR9	S-layer domain-like protein				integral component of membrane [GO:0016021]				TRANSMEM 400..419; /note="Helical"; /evidence="ECO:0000256|SAM:Phobius"
Mvol_0871	4.9429	0.0035356	D7DTS0	Uncharacterized protein				integral component of membrane [GO:0016021]; plasma membrane [GO:0005886]				TRANSMEM 21..45; /note="Helical"; /evidence="ECO:0000256|SAM:Phobius"; TRANSMEM 259..285; /note="Helical"; /evidence="ECO:0000256|SAM:Phobius"; TRANSMEM 318..340; /note="Helical"; /evidence="ECO:0000256|SAM:Phobius"; TRANSMEM 360..378; /note="Helical"; /evidence="ECO:0000256|SAM:Phobius"	SUBCELLULAR LOCATION: Membrane {ECO:0000256|ARBA:ARBA00004141}; Multi-pass membrane protein {ECO:0000256|ARBA:ARBA00004141}.
Mvol_0872	3.8233	0.0023623	D7DTS1	ABC transporter related protein				ATP binding [GO:0005524]; ATPase activity [GO:0016887]		ATPase activity [GO:0016887]; ATP binding [GO:0005524]
Mvol_0876	3.3349	0.035569	D7DTS5	4Fe-4S ferredoxin iron-sulfur binding domain protein
Mvol_0894	3.8333	1.5472e-05	D7DTU3	Protein Mvol_0894
Mvol_0895	6.096	0.0049764	D7DTU4	Uncharacterized protein
Mvol_0910	3.2566	0.027576	D7DTV7	TPR repeat-containing protein
Mvol_0911	3.7589	0.00010059	D7DTV8	Metallo-beta-lactamase family protein
Mvol_0923	5.3012	0.0016764	D7DTX0	Uncharacterized protein
Mvol_0952	3.1618	0.010642	D7DTZ9	UPF0254 protein Mvol_0952
Mvol_0965	5.4089	0.0014241	D7DU12	NAD(P)H dehydrogenase (Quinone)				oxidoreductase activity [GO:0016491]		oxidoreductase activity [GO:0016491]
Mvol_0966	2.9964	9.2186e-05	D7DU13	Uncharacterized protein
Mvol_0971	4.2133	0.02126	D7DU18	Uncharacterized protein
Mvol_0973	6.3953	0.0001724	D7DU20	Uncharacterized protein
Mvol_0974	5.9158	0.0037947	D7DU21	Uncharacterized protein
Mvol_0975	14.724	6.0277e-05	D7DU22	Ferrous iron transport protein B				integral component of membrane [GO:0016021]; plasma membrane [GO:0005886]; ferrous iron transmembrane transporter activity [GO:0015093]; GTP binding [GO:0005525]		ferrous iron transmembrane transporter activity [GO:0015093]; GTP binding [GO:0005525]		TRANSMEM 277..298; /note="Helical"; /evidence="ECO:0000256|SAM:Phobius"; TRANSMEM 304..324; /note="Helical"; /evidence="ECO:0000256|SAM:Phobius"; TRANSMEM 331..354; /note="Helical"; /evidence="ECO:0000256|SAM:Phobius"; TRANSMEM 383..403; /note="Helical"; /evidence="ECO:0000256|SAM:Phobius"; TRANSMEM 410..436; /note="Helical"; /evidence="ECO:0000256|SAM:Phobius"; TRANSMEM 442..462; /note="Helical"…	SUBCELLULAR LOCATION: Membrane {ECO:0000256|ARBA:ARBA00004141}; Multi-pass membrane protein {ECO:0000256|ARBA:ARBA00004141}.
Mvol_0976	69.217	0.00082277	D7DU23	Uncharacterized protein
Mvol_0977	211.02	1.2822e-06	D7DU24	FeoA family protein				transition metal ion binding [GO:0046914]		transition metal ion binding [GO:0046914]
Mvol_0984	3.858	5.9371e-05	D7DU31	Thioredoxin-like_fold domain-containing protein				oxidation-reduction process [GO:0055114]	oxidation-reduction process [GO:0055114]
Mvol_0985	21.568	0.0012696	D7DU32	MEMO1 family protein Mvol_0985
Mvol_0988	2.0293	0.0013333	D7DU35	Coenzyme F420 hydrogenase, subunit beta				coenzyme F420 hydrogenase activity [GO:0050454]; flavin adenine dinucleotide binding [GO:0050660]; iron-sulfur cluster binding [GO:0051536]; nickel cation binding [GO:0016151]		coenzyme F420 hydrogenase activity [GO:0050454]; flavin adenine dinucleotide binding [GO:0050660]; iron-sulfur cluster binding [GO:0051536]; nickel cation binding [GO:0016151]
Mvol_0989	3.3062	0.005189	D7DU36	Coenzyme F420 hydrogenase, subunit gamma				coenzyme F420 hydrogenase activity [GO:0050454]; flavin adenine dinucleotide binding [GO:0050660]; iron-sulfur cluster binding [GO:0051536]; nickel cation binding [GO:0016151]		coenzyme F420 hydrogenase activity [GO:0050454]; flavin adenine dinucleotide binding [GO:0050660]; iron-sulfur cluster binding [GO:0051536]; nickel cation binding [GO:0016151]
Mvol_0991	2.0185	0.00094044	D7DU38	Coenzyme F420 hydrogenase, subunit alpha			COFACTOR: Name=Ni(2+); Xref=ChEBI:CHEBI:49786; Evidence={ECO:0000256|ARBA:ARBA00001967};	coenzyme F420 hydrogenase activity [GO:0050454]; ferredoxin hydrogenase activity [GO:0008901]; flavin adenine dinucleotide binding [GO:0050660]; iron-sulfur cluster binding [GO:0051536]; nickel cation binding [GO:0016151]		coenzyme F420 hydrogenase activity [GO:0050454]; ferredoxin hydrogenase activity [GO:0008901]; flavin adenine dinucleotide binding [GO:0050660]; iron-sulfur cluster binding [GO:0051536]; nickel cation binding [GO:0016151]
Mvol_0993	2.6833	0.01556	D7DU40	Transcriptional regulator, ArsR family				integral component of membrane [GO:0016021]; DNA-binding transcription factor activity [GO:0003700]		DNA-binding transcription factor activity [GO:0003700]		TRANSMEM 88..107; /note="Helical"; /evidence="ECO:0000256|SAM:Phobius"; TRANSMEM 155..174; /note="Helical"; /evidence="ECO:0000256|SAM:Phobius"
Mvol_0994	3.1469	0.0066514	D7DU41	L-fuculose phosphate aldolase (EC 4.1.2.17) (L-fuculose-1-phosphate aldolase)		CATALYTIC ACTIVITY: Reaction=L-fuculose 1-phosphate = (S)-lactaldehyde + dihydroxyacetone phosphate; Xref=Rhea:RHEA:12933, ChEBI:CHEBI:18041, ChEBI:CHEBI:57642, ChEBI:CHEBI:57846; EC=4.1.2.17; Evidence={ECO:0000256|ARBA:ARBA00001277};		L-fuculose-phosphate aldolase activity [GO:0008738]		L-fuculose-phosphate aldolase activity [GO:0008738]
Mvol_1005	6.88	0.00031661	D7DU52	Uncharacterized protein
Mvol_1009	7.5658	0.0012445	D7DU56	Uncharacterized protein
Mvol_1010	5.4897	0.00015355	D7DU57	Proteinase inhibitor I42, chagasin
Mvol_1060	7.3818	0.00032682	D7DUA7	Uncharacterized protein
Mvol_1062	7.1183	0.012243	D7DUA9	DUF1610 domain-containing protein
Mvol_1065	2.1007	0.036685	D7DUB2	Extracellular solute-binding protein family 3				membrane [GO:0016020]; ligand-gated ion channel activity [GO:0015276]		ligand-gated ion channel activity [GO:0015276]
Mvol_1071	3.7986	5.4984e-05	D7DUB8	Phosphoesterase (EC 3.1.4.-)			COFACTOR: Name=a divalent metal cation; Xref=ChEBI:CHEBI:60240; Evidence={ECO:0000256|RuleBase:RU362039};	hydrolase activity [GO:0016787]; metal ion binding [GO:0046872]		hydrolase activity [GO:0016787]; metal ion binding [GO:0046872]
Mvol_1083	2.7648	0.00042549	D7DUD0	Transcriptional regulator protein with an HTH domain-like protein
Mvol_1103	2.3651	0.032122	D7DUF0	Putative adenylate kinase (AK) (EC 2.7.4.3) (ATP-AMP transphosphorylase)		CATALYTIC ACTIVITY: Reaction=AMP + ATP = 2 ADP; Xref=Rhea:RHEA:12973, ChEBI:CHEBI:30616, ChEBI:CHEBI:456215, ChEBI:CHEBI:456216; EC=2.7.4.3; Evidence={ECO:0000256|ARBA:ARBA00000582, ECO:0000256|HAMAP-Rule:MF_00039};		adenylate kinase activity [GO:0004017]; ATP binding [GO:0005524]		adenylate kinase activity [GO:0004017]; ATP binding [GO:0005524]
Mvol_1138	2.5502	0.003526	D7DUI5	Uncharacterized protein
Mvol_1146	3.2653	1.1585e-05	D7DUJ3	Nicotinamide-nucleotide adenylyltransferase (EC 2.7.7.1) (NAD(+) diphosphorylase) (NAD(+) pyrophosphorylase) (NMN adenylyltransferase)		CATALYTIC ACTIVITY: Reaction=ATP + beta-nicotinamide D-ribonucleotide + H(+) = diphosphate + NAD(+); Xref=Rhea:RHEA:21360, ChEBI:CHEBI:14649, ChEBI:CHEBI:15378, ChEBI:CHEBI:30616, ChEBI:CHEBI:33019, ChEBI:CHEBI:57540; EC=2.7.7.1; Evidence={ECO:0000256|HAMAP-Rule:MF_00243};		cytoplasm [GO:0005737]; ATP binding [GO:0005524]; nicotinamide-nucleotide adenylyltransferase activity [GO:0000309]; NAD biosynthetic process [GO:0009435]	NAD biosynthetic process [GO:0009435]	ATP binding [GO:0005524]; nicotinamide-nucleotide adenylyltransferase activity [GO:0000309]			SUBCELLULAR LOCATION: Cytoplasm {ECO:0000256|HAMAP-Rule:MF_00243}.
Mvol_1154	3.1385	2.6695e-05	D7DUK1	Uncharacterized protein
Mvol_1162	3.2665	0.00056643	D7DUK9	Methanogenesis marker 16 metalloprotein
Mvol_1165	29.857	1.235e-05	D7DUL2	Uncharacterized protein				integral component of membrane [GO:0016021]				TRANSMEM 22..48; /note="Helical"; /evidence="ECO:0000256|SAM:Phobius"; TRANSMEM 63..87; /note="Helical"; /evidence="ECO:0000256|SAM:Phobius"; TRANSMEM 115..140; /note="Helical"; /evidence="ECO:0000256|SAM:Phobius"; TRANSMEM 152..177; /note="Helical"; /evidence="ECO:0000256|SAM:Phobius"; TRANSMEM 198..228; /note="Helical"; /evidence="ECO:0000256|SAM:Phobius"; TRANSMEM 234..258; /note="Helical"; /e…
Mvol_1171	4.2297	0.035921	D7DUL8	TrkA-N domain protein				plasma membrane [GO:0005886]; potassium ion transmembrane transporter activity [GO:0015079]		potassium ion transmembrane transporter activity [GO:0015079]
Mvol_1182	3.047	0.026938	D7DUM9	Peptidase M50				integral component of membrane [GO:0016021]				TRANSMEM 12..30; /note="Helical"; /evidence="ECO:0000256|SAM:Phobius"; TRANSMEM 36..56; /note="Helical"; /evidence="ECO:0000256|SAM:Phobius"; TRANSMEM 77..100; /note="Helical"; /evidence="ECO:0000256|SAM:Phobius"; TRANSMEM 112..133; /note="Helical"; /evidence="ECO:0000256|SAM:Phobius"; TRANSMEM 140..159; /note="Helical"; /evidence="ECO:0000256|SAM:Phobius"; TRANSMEM 179..201; /note="Helical"; /ev…
Mvol_1199	3.2937	0.011002	D7DUP6	Uncharacterized protein
Mvol_1212	3.3718	0.001619	D7DUQ9	DUF2341 domain-containing protein
Mvol_1214	2.0643	0.0020743	D7DUR1	Uncharacterized protein				integral component of membrane [GO:0016021]				TRANSMEM 42..61; /note="Helical"; /evidence="ECO:0000256|SAM:Phobius"
Mvol_1215	2.4276	0.016397	D7DUR2	Uncharacterized protein				integral component of membrane [GO:0016021]				TRANSMEM 12..36; /note="Helical"; /evidence="ECO:0000256|SAM:Phobius"
Mvol_1216	2.1551	0.0033163	D7DUR3	Uncharacterized protein				integral component of membrane [GO:0016021]				TRANSMEM 35..56; /note="Helical"; /evidence="ECO:0000256|SAM:Phobius"	SUBCELLULAR LOCATION: Membrane {ECO:0000256|ARBA:ARBA00004167}; Single-pass membrane protein {ECO:0000256|ARBA:ARBA00004167}.
Mvol_1221	5.4965	0.022297	D7DUR8	Cysteine-rich small domain protein
Mvol_1231	2.0105	0.014091	D7DUS8	Methanogenesis marker protein 5
Mvol_1251	8.4486	0.00021242	D7DUU8	Redox-active disulfide protein 1				electron transfer activity [GO:0009055]; protein disulfide oxidoreductase activity [GO:0015035]; cell redox homeostasis [GO:0045454]	cell redox homeostasis [GO:0045454]	electron transfer activity [GO:0009055]; protein disulfide oxidoreductase activity [GO:0015035]
Mvol_1252	2.2394	0.0052401	D7DUU9	Uncharacterized protein
Mvol_1253	2.8936	0.023704	D7DUV0	Radical SAM domain protein			COFACTOR: Name=[4Fe-4S] cluster; Xref=ChEBI:CHEBI:49883; Evidence={ECO:0000256|ARBA:ARBA00001966};	catalytic activity [GO:0003824]; iron-sulfur cluster binding [GO:0051536]; metal ion binding [GO:0046872]		catalytic activity [GO:0003824]; iron-sulfur cluster binding [GO:0051536]; metal ion binding [GO:0046872]
Mvol_1264	2.7142	0.0068811	D7DUW1	Methyl-viologen-reducing hydrogenase delta subunit			COFACTOR: Name=[2Fe-2S] cluster; Xref=ChEBI:CHEBI:49601; Evidence={ECO:0000256|ARBA:ARBA00001939};	2 iron, 2 sulfur cluster binding [GO:0051537]; oxidation-reduction process [GO:0055114]	oxidation-reduction process [GO:0055114]	2 iron, 2 sulfur cluster binding [GO:0051537]
Mvol_1283	21.543	0.00074729	D7DUY0	Metallophosphoesterase				hydrolase activity [GO:0016787]		hydrolase activity [GO:0016787]
Mvol_1300	2.0397	0.0065261	D7DUZ7	F420_ligase domain-containing protein
Mvol_1314	3.2232	0.0019448	D7DV10	Uncharacterized protein				catalytic activity [GO:0003824]		catalytic activity [GO:0003824]
Mvol_1324	3.2675	0.0017341	D7DV20	Uncharacterized protein
Mvol_1350	3.1808	0.013734	D7DV46	Cyclase family protein				arylformamidase activity [GO:0004061]; tryptophan catabolic process to kynurenine [GO:0019441]	tryptophan catabolic process to kynurenine [GO:0019441]	arylformamidase activity [GO:0004061]
Mvol_1351	3.3127	0.0015259	D7DV47	PHP domain protein				catalytic activity [GO:0003824]		catalytic activity [GO:0003824]
Mvol_1392	2.0603	0.03235	D7DV88	Type II secretion system F domain protein				integral component of membrane [GO:0016021]; plasma membrane [GO:0005886]				TRANSMEM 122..140; /note="Helical"; /evidence="ECO:0000256|SAM:Phobius"; TRANSMEM 146..168; /note="Helical"; /evidence="ECO:0000256|SAM:Phobius"; TRANSMEM 293..313; /note="Helical"; /evidence="ECO:0000256|SAM:Phobius"; TRANSMEM 325..349; /note="Helical"; /evidence="ECO:0000256|SAM:Phobius"	SUBCELLULAR LOCATION: Cell membrane {ECO:0000256|ARBA:ARBA00004651}; Multi-pass membrane protein {ECO:0000256|ARBA:ARBA00004651}. Membrane {ECO:0000256|ARBA:ARBA00004141}; Multi-pass membrane protein {ECO:0000256|ARBA:ARBA00004141}.
Mvol_1393	2.0636	0.0086731	D7DV89	Type II secretion system F domain protein				integral component of membrane [GO:0016021]; plasma membrane [GO:0005886]				TRANSMEM 30..48; /note="Helical"; /evidence="ECO:0000256|SAM:Phobius"; TRANSMEM 55..74; /note="Helical"; /evidence="ECO:0000256|SAM:Phobius"; TRANSMEM 197..222; /note="Helical"; /evidence="ECO:0000256|SAM:Phobius"; TRANSMEM 243..262; /note="Helical"; /evidence="ECO:0000256|SAM:Phobius"; TRANSMEM 268..293; /note="Helical"; /evidence="ECO:0000256|SAM:Phobius"	SUBCELLULAR LOCATION: Cell membrane {ECO:0000256|ARBA:ARBA00004651}; Multi-pass membrane protein {ECO:0000256|ARBA:ARBA00004651}. Membrane {ECO:0000256|ARBA:ARBA00004141}; Multi-pass membrane protein {ECO:0000256|ARBA:ARBA00004141}.
Mvol_1403	10.086	0.002447	D7DV99	TrkA-N domain protein				integral component of membrane [GO:0016021]; cation transmembrane transporter activity [GO:0008324]; potassium ion transport [GO:0006813]	potassium ion transport [GO:0006813]	cation transmembrane transporter activity [GO:0008324]		TRANSMEM 9..28; /note="Helical"; /evidence="ECO:0000256|SAM:Phobius"; TRANSMEM 34..52; /note="Helical"; /evidence="ECO:0000256|SAM:Phobius"; TRANSMEM 64..86; /note="Helical"; /evidence="ECO:0000256|SAM:Phobius"
Mvol_1406	2.906	0.0037761	D7DVA2	Uncharacterized protein
Mvol_1417	2.7272	0.00028801	D7DQE6	Geranylgeranylglyceryl phosphate synthase (GGGP synthase) (GGGPS) (EC 2.5.1.41) ((S)-3-O-geranylgeranylglyceryl phosphate synthase) (Phosphoglycerol geranylgeranyltransferase)	METAL 26; /note="Magnesium"; /evidence="ECO:0000256|HAMAP-Rule:MF_00112"; METAL 51; /note="Magnesium"; /evidence="ECO:0000256|HAMAP-Rule:MF_00112"	CATALYTIC ACTIVITY: Reaction=(2E,6E,10E)-geranylgeranyl diphosphate + sn-glycerol 1-phosphate = diphosphate + sn-3-O-(geranylgeranyl)glycerol 1-phosphate; Xref=Rhea:RHEA:23404, ChEBI:CHEBI:33019, ChEBI:CHEBI:57677, ChEBI:CHEBI:57685, ChEBI:CHEBI:58756; EC=2.5.1.41; Evidence={ECO:0000256|ARBA:ARBA00000742, ECO:0000256|HAMAP-Rule:MF_00112};	COFACTOR: Name=Mg(2+); Xref=ChEBI:CHEBI:18420; Evidence={ECO:0000256|HAMAP-Rule:MF_00112};	cytoplasm [GO:0005737]; magnesium ion binding [GO:0000287]; phosphoglycerol geranylgeranyltransferase activity [GO:0047294]; glycerophospholipid biosynthetic process [GO:0046474]	glycerophospholipid biosynthetic process [GO:0046474]	magnesium ion binding [GO:0000287]; phosphoglycerol geranylgeranyltransferase activity [GO:0047294]			SUBCELLULAR LOCATION: Cytoplasm {ECO:0000256|HAMAP-Rule:MF_00112}.
Mvol_1422	7.5134	4.5741e-05	D7DQF1	CoA-binding protein
Mvol_1427	3.3354	4.0909e-08	D7DQF6	Putative transcriptional regulatory protein Mvol_1427				DNA binding [GO:0003677]; DNA-binding transcription factor activity [GO:0003700]; DNA-templated transcription, initiation [GO:0006352]	DNA-templated transcription, initiation [GO:0006352]	DNA binding [GO:0003677]; DNA-binding transcription factor activity [GO:0003700]
Mvol_1451	3.094	0.00030172	D7DQH9	Putative signal transduction protein with CBS domains
Mvol_1453	2.0365	0.012704	D7DQI1	Metal dependent phosphohydrolase				hydrolase activity [GO:0016787]		hydrolase activity [GO:0016787]
Mvol_1460	2.4294	5.1644e-06	D7DQI8	Inorganic diphosphatase (EC 3.6.1.1)			COFACTOR: Name=Mn(2+); Xref=ChEBI:CHEBI:29035; Evidence={ECO:0000256|ARBA:ARBA00001936};	cytoplasm [GO:0005737]; inorganic diphosphatase activity [GO:0004427]; metal ion binding [GO:0046872]		inorganic diphosphatase activity [GO:0004427]; metal ion binding [GO:0046872]
Mvol_1470	2.0735	0.030458	D7DQJ8	Riboflavin synthase (EC 2.5.1.9)		CATALYTIC ACTIVITY: Reaction=2 6,7-dimethyl-8-(1-D-ribityl)lumazine + H(+) = 5-amino-6-(D-ribitylamino)uracil + riboflavin; Xref=Rhea:RHEA:20772, ChEBI:CHEBI:15378, ChEBI:CHEBI:15934, ChEBI:CHEBI:57986, ChEBI:CHEBI:58201; EC=2.5.1.9; Evidence={ECO:0000256|ARBA:ARBA00000968, ECO:0000256|PIRNR:PIRNR015750};		riboflavin synthase complex [GO:0009349]; riboflavin synthase activity [GO:0004746]; riboflavin biosynthetic process [GO:0009231]	riboflavin biosynthetic process [GO:0009231]	riboflavin synthase activity [GO:0004746]
Mvol_1481	2.0028	0.0083794	D7DQK9	Molybdopterin-guanine dinucleotide biosynthesis protein MobB region				4 iron, 4 sulfur cluster binding [GO:0051539]; GTP binding [GO:0005525]; metal ion binding [GO:0046872]; Mo-molybdopterin cofactor biosynthetic process [GO:0006777]	Mo-molybdopterin cofactor biosynthetic process [GO:0006777]	4 iron, 4 sulfur cluster binding [GO:0051539]; GTP binding [GO:0005525]; metal ion binding [GO:0046872]
Mvol_1512	2.5691	6.9692e-05	D7DQP0	Beta-lactamase domain protein
Mvol_1559	6.8667	1.3874e-05	D7DQT7	Nitroreductase				oxidoreductase activity [GO:0016491]		oxidoreductase activity [GO:0016491]
Mvol_1585	2.4978	0.00017917	D7DQW3	ZPR1-related zinc finger protein				zinc ion binding [GO:0008270]		zinc ion binding [GO:0008270]
Mvol_1586	2.9937	0.00012103	D7DQW4	Transcriptional regulator, XRE family				DNA binding [GO:0003677]		DNA binding [GO:0003677]
Mvol_1594	2.0161	0.027129	D7DQX2	(NiFe)-hydrogenase-3-type complex Eha, membrane protein EhaH, predicted				integral component of membrane [GO:0016021]				TRANSMEM 20..43; /note="Helical"; /evidence="ECO:0000256|SAM:Phobius"; TRANSMEM 122..145; /note="Helical"; /evidence="ECO:0000256|SAM:Phobius"; TRANSMEM 166..185; /note="Helical"; /evidence="ECO:0000256|SAM:Phobius"; TRANSMEM 197..219; /note="Helical"; /evidence="ECO:0000256|SAM:Phobius"
Mvol_1599	2.8853	0.0001441	D7DQX7	(NiFe)-hydrogenase-3-type complex Eha, EhaM
Mvol_1602	3.0706	0.00034668	D7DQY0	4Fe-4S ferredoxin iron-sulfur binding domain protein
Mvol_1603	4.7983	0.0018159	D7DQY1	4Fe-4S ferredoxin iron-sulfur binding domain protein
Mvol_1604	2.2763	0.010634	D7DQY2	4Fe-4S ferredoxin iron-sulfur binding domain protein
Mvol_1606	2.3546	0.007354	D7DQY4	Helix-turn-helix type 11 domain protein
Mvol_1629	2.8605	0.00090432	D7DR07	Uncharacterized protein
Mvol_1646	2.5889	0.0010818	D7DR24	Histidine triad (HIT) protein				catalytic activity [GO:0003824]		catalytic activity [GO:0003824]
Mvol_1647	2.3775	0.034081	D7DR25	Probable threonylcarbamoyladenosine tRNA methylthiotransferase (EC 2.8.4.5) (tRNA-t(6)A37 methylthiotransferase)		CATALYTIC ACTIVITY: Reaction=[sulfur carrier]-SH + AH2 + N(6)-L-threonylcarbamoyladenosine(37) in tRNA + 2 S-adenosyl-L-methionine = 2-methylsulfanyl-N(6)-L-threonylcarbamoyladenosine(37) in tRNA + 5'-deoxyadenosine + [sulfur carrier]-H + A + 2 H(+) + L-methionine + S-adenosyl-L-homocysteine; Xref=Rhea:RHEA:37075, Rhea:RHEA-COMP:10163, Rhea:RHEA-COMP:11092, Rhea:RHEA-COMP:14737, Rhea:RHEA-COMP:14…	COFACTOR: Name=[4Fe-4S] cluster; Xref=ChEBI:CHEBI:49883; Evidence={ECO:0000256|ARBA:ARBA00001966};	4 iron, 4 sulfur cluster binding [GO:0051539]; metal ion binding [GO:0046872]; N6-threonylcarbomyladenosine methylthiotransferase activity [GO:0035598]; tRNA (N(6)-L-threonylcarbamoyladenosine(37)-C(2))-methylthiotransferase [GO:0061712]		4 iron, 4 sulfur cluster binding [GO:0051539]; metal ion binding [GO:0046872]; N6-threonylcarbomyladenosine methylthiotransferase activity [GO:0035598]; tRNA (N(6)-L-threonylcarbamoyladenosine(37)-C(2))-methylthiotransferase [GO:0061712]
Mvol_1661	2.7404	0.0047102	D7DR39	Uroporphyrinogen-III synthase (EC 4.2.1.75)		CATALYTIC ACTIVITY: Reaction=hydroxymethylbilane = H2O + uroporphyrinogen III; Xref=Rhea:RHEA:18965, ChEBI:CHEBI:15377, ChEBI:CHEBI:57308, ChEBI:CHEBI:57845; EC=4.2.1.75; Evidence={ECO:0000256|RuleBase:RU366031};		uroporphyrinogen-III synthase activity [GO:0004852]; protoporphyrinogen IX biosynthetic process [GO:0006782]; uroporphyrinogen III biosynthetic process [GO:0006780]	protoporphyrinogen IX biosynthetic process [GO:0006782]; uroporphyrinogen III biosynthetic process [GO:0006780]	uroporphyrinogen-III synthase activity [GO:0004852]
Mvol_1715	4.7867	0.00013156	D7DR93	Uncharacterized protein
ndk Mvol_1361	2.6898	0.0029801	D7DV57	Nucleoside diphosphate kinase (NDK) (NDP kinase) (EC 2.7.4.6) (Nucleoside-2-P kinase)		CATALYTIC ACTIVITY: Reaction=a 2'-deoxyribonucleoside 5'-diphosphate + ATP = a 2'-deoxyribonucleoside 5'-triphosphate + ADP; Xref=Rhea:RHEA:44640, ChEBI:CHEBI:30616, ChEBI:CHEBI:61560, ChEBI:CHEBI:73316, ChEBI:CHEBI:456216; EC=2.7.4.6; Evidence={ECO:0000256|HAMAP-Rule:MF_00451, ECO:0000256|RuleBase:RU004013}; CATALYTIC ACTIVITY: Reaction=a ribonucleoside 5'-diphosphate + ATP = a ribonucleoside 5'…	COFACTOR: Name=Mg(2+); Xref=ChEBI:CHEBI:18420; Evidence={ECO:0000256|HAMAP-Rule:MF_00451};	cytoplasm [GO:0005737]; ATP binding [GO:0005524]; metal ion binding [GO:0046872]; nucleoside diphosphate kinase activity [GO:0004550]; CTP biosynthetic process [GO:0006241]; GTP biosynthetic process [GO:0006183]; UTP biosynthetic process [GO:0006228]	CTP biosynthetic process [GO:0006241]; GTP biosynthetic process [GO:0006183]; UTP biosynthetic process [GO:0006228]	ATP binding [GO:0005524]; metal ion binding [GO:0046872]; nucleoside diphosphate kinase activity [GO:0004550]			SUBCELLULAR LOCATION: Cytoplasm {ECO:0000256|HAMAP-Rule:MF_00451}.
pgi Mvol_0051	2.3933	0.035732	D7DRF1	Probable glucose-6-phosphate isomerase (GPI) (EC 5.3.1.9) (Phosphoglucose isomerase) (PGI) (Phosphohexose isomerase) (PHI)		CATALYTIC ACTIVITY: Reaction=aldehydo-D-glucose 6-phosphate = keto-D-fructose 6-phosphate; Xref=Rhea:RHEA:11816, ChEBI:CHEBI:57579, ChEBI:CHEBI:57584; EC=5.3.1.9; Evidence={ECO:0000256|ARBA:ARBA00001360, ECO:0000256|HAMAP-Rule:MF_00473};		cytoplasm [GO:0005737]; glucose-6-phosphate isomerase activity [GO:0004347]; gluconeogenesis [GO:0006094]; glycolytic process [GO:0006096]	gluconeogenesis [GO:0006094]; glycolytic process [GO:0006096]	glucose-6-phosphate isomerase activity [GO:0004347]			SUBCELLULAR LOCATION: Cytoplasm {ECO:0000256|HAMAP-Rule:MF_00473}.
purP Mvol_0265	2.0956	0.0013738	D7DS15	5-formaminoimidazole-4-carboxamide-1-(beta)-D-ribofuranosyl 5'-monophosphate synthetase (EC 6.3.4.23) (5-aminoimidazole-4-carboxamide-1-beta-D-ribofuranosyl 5'-monophosphate--formate ligase)		CATALYTIC ACTIVITY: Reaction=5-amino-1-(5-phospho-beta-D-ribosyl)imidazole-4-carboxamide + ATP + formate = 5-formamido-1-(5-phospho-D-ribosyl)imidazole-4-carboxamide + ADP + phosphate; Xref=Rhea:RHEA:24836, ChEBI:CHEBI:15740, ChEBI:CHEBI:30616, ChEBI:CHEBI:43474, ChEBI:CHEBI:58467, ChEBI:CHEBI:58475, ChEBI:CHEBI:456216; EC=6.3.4.23; Evidence={ECO:0000256|HAMAP-Rule:MF_01163};	COFACTOR: Name=Mg(2+); Xref=ChEBI:CHEBI:18420; Evidence={ECO:0000256|ARBA:ARBA00001946}; ; COFACTOR: Name=Mn(2+); Xref=ChEBI:CHEBI:29035; Evidence={ECO:0000256|ARBA:ARBA00001936};	ATP binding [GO:0005524]; ligase activity, forming carbon-nitrogen bonds [GO:0016879]; magnesium ion binding [GO:0000287]; 'de novo' IMP biosynthetic process [GO:0006189]	'de novo' IMP biosynthetic process [GO:0006189]	ATP binding [GO:0005524]; ligase activity, forming carbon-nitrogen bonds [GO:0016879]; magnesium ion binding [GO:0000287]
rad50 Mvol_0035	2.2795	0.0367	D7DRD5	DNA double-strand break repair Rad50 ATPase	METAL 542; /note="Zinc"; /evidence="ECO:0000256|HAMAP-Rule:MF_00449"; METAL 545; /note="Zinc"; /evidence="ECO:0000256|HAMAP-Rule:MF_00449"		COFACTOR: Name=Zn(2+); Xref=ChEBI:CHEBI:29105; Evidence={ECO:0000256|HAMAP-Rule:MF_00449}; Note=Binds 1 zinc ion per homodimer. {ECO:0000256|HAMAP-Rule:MF_00449};	ATP binding [GO:0005524]; ATPase activity [GO:0016887]; zinc ion binding [GO:0008270]; double-strand break repair [GO:0006302]	double-strand break repair [GO:0006302]	ATPase activity [GO:0016887]; ATP binding [GO:0005524]; zinc ion binding [GO:0008270]
radA Mvol_0845	2.1896	0.0023651	D7DTP4	DNA repair and recombination protein RadA				ATP binding [GO:0005524]; damaged DNA binding [GO:0003684]; DNA-dependent ATPase activity [GO:0008094]; DNA recombination [GO:0006310]; DNA repair [GO:0006281]	DNA recombination [GO:0006310]; DNA repair [GO:0006281]	ATP binding [GO:0005524]; damaged DNA binding [GO:0003684]; DNA-dependent ATPase activity [GO:0008094]
rpl44e Mvol_1318	8.7879	0.045044	D7DV14	50S ribosomal protein L44e	METAL 11; /note="Zinc"; /evidence="ECO:0000256|HAMAP-Rule:MF_01476"; METAL 14; /note="Zinc"; /evidence="ECO:0000256|HAMAP-Rule:MF_01476"; METAL 70; /note="Zinc"; /evidence="ECO:0000256|HAMAP-Rule:MF_01476"; METAL 73; /note="Zinc"; /evidence="ECO:0000256|HAMAP-Rule:MF_01476"		COFACTOR: Name=Zn(2+); Xref=ChEBI:CHEBI:29105; Evidence={ECO:0000256|HAMAP-Rule:MF_01476}; Note=Binds 1 zinc ion per subunit. {ECO:0000256|HAMAP-Rule:MF_01476};	ribosome [GO:0005840]; large ribosomal subunit rRNA binding [GO:0070180]; structural constituent of ribosome [GO:0003735]; zinc ion binding [GO:0008270]; translation [GO:0006412]	translation [GO:0006412]	large ribosomal subunit rRNA binding [GO:0070180]; structural constituent of ribosome [GO:0003735]; zinc ion binding [GO:0008270]
surE Mvol_0166	2.5172	0.028797	D7DRR6	5'-nucleotidase SurE (EC 3.1.3.5) (Nucleoside 5'-monophosphate phosphohydrolase)	METAL 11; /note="Divalent metal cation"; /evidence="ECO:0000256|HAMAP-Rule:MF_00060"; METAL 12; /note="Divalent metal cation"; /evidence="ECO:0000256|HAMAP-Rule:MF_00060"; METAL 44; /note="Divalent metal cation"; /evidence="ECO:0000256|HAMAP-Rule:MF_00060"; METAL 100; /note="Divalent metal cation"; /evidence="ECO:0000256|HAMAP-Rule:MF_00060"	CATALYTIC ACTIVITY: Reaction=a ribonucleoside 5'-phosphate + H2O = a ribonucleoside + phosphate; Xref=Rhea:RHEA:12484, ChEBI:CHEBI:15377, ChEBI:CHEBI:18254, ChEBI:CHEBI:43474, ChEBI:CHEBI:58043; EC=3.1.3.5; Evidence={ECO:0000256|ARBA:ARBA00000815, ECO:0000256|HAMAP-Rule:MF_00060};	COFACTOR: Name=a divalent metal cation; Xref=ChEBI:CHEBI:60240; Evidence={ECO:0000256|HAMAP-Rule:MF_00060}; Note=Binds 1 divalent metal cation per subunit. {ECO:0000256|HAMAP-Rule:MF_00060};	cytoplasm [GO:0005737]; 5'-nucleotidase activity [GO:0008253]; metal ion binding [GO:0046872]; nucleotide binding [GO:0000166]		5'-nucleotidase activity [GO:0008253]; metal ion binding [GO:0046872]; nucleotide binding [GO:0000166]			SUBCELLULAR LOCATION: Cytoplasm {ECO:0000256|ARBA:ARBA00004496, ECO:0000256|HAMAP-Rule:MF_00060}.
tbp Mvol_1694	2.5587	0.00060278	D7DR72	TATA-box-binding protein (Box A-binding protein) (BAP) (TATA sequence-binding protein) (TBP) (TATA-box factor)				DNA binding [GO:0003677]; DNA-binding transcription factor activity [GO:0003700]; DNA-templated transcription, initiation [GO:0006352]	DNA-templated transcription, initiation [GO:0006352]	DNA binding [GO:0003677]; DNA-binding transcription factor activity [GO:0003700]
trmY Mvol_0946	2.278	0.0049197	D7DTZ3	tRNA (pseudouridine(54)-N(1))-methyltransferase (EC 2.1.1.257)		CATALYTIC ACTIVITY: Reaction=pseudouridine(54) in tRNA + S-adenosyl-L-methionine = H(+) + N(1)-methylpseudouridine(54) in tRNA + S-adenosyl-L-homocysteine; Xref=Rhea:RHEA:55292, Rhea:RHEA-COMP:14140, Rhea:RHEA-COMP:14141, ChEBI:CHEBI:15378, ChEBI:CHEBI:57856, ChEBI:CHEBI:59789, ChEBI:CHEBI:65314, ChEBI:CHEBI:74890; EC=2.1.1.257; Evidence={ECO:0000256|HAMAP-Rule:MF_00587};		cytoplasm [GO:0005737]; S-adenosylmethionine-dependent methyltransferase activity [GO:0008757]; tRNA methyltransferase activity [GO:0008175]		S-adenosylmethionine-dependent methyltransferase activity [GO:0008757]; tRNA methyltransferase activity [GO:0008175]			SUBCELLULAR LOCATION: Cytoplasm {ECO:0000256|HAMAP-Rule:MF_00587}.
trpA Mvol_0574	12.107	5.8864e-05	D7DSX3	Tryptophan synthase alpha chain (EC 4.2.1.20)		CATALYTIC ACTIVITY: Reaction=(1S,2R)-1-C-(indol-3-yl)glycerol 3-phosphate + L-serine = D-glyceraldehyde 3-phosphate + H2O + L-tryptophan; Xref=Rhea:RHEA:10532, ChEBI:CHEBI:15377, ChEBI:CHEBI:33384, ChEBI:CHEBI:57912, ChEBI:CHEBI:58866, ChEBI:CHEBI:59776; EC=4.2.1.20; Evidence={ECO:0000256|ARBA:ARBA00000003, ECO:0000256|HAMAP-Rule:MF_00131};		tryptophan synthase activity [GO:0004834]		tryptophan synthase activity [GO:0004834]
trpB Mvol_0575	7.5011	1.7865e-06	D7DSX4	Tryptophan synthase beta chain (EC 4.2.1.20)		CATALYTIC ACTIVITY: Reaction=(1S,2R)-1-C-(indol-3-yl)glycerol 3-phosphate + L-serine = D-glyceraldehyde 3-phosphate + H2O + L-tryptophan; Xref=Rhea:RHEA:10532, ChEBI:CHEBI:15377, ChEBI:CHEBI:33384, ChEBI:CHEBI:57912, ChEBI:CHEBI:58866, ChEBI:CHEBI:59776; EC=4.2.1.20; Evidence={ECO:0000256|ARBA:ARBA00000003, ECO:0000256|HAMAP-Rule:MF_00133};	COFACTOR: Name=pyridoxal 5'-phosphate; Xref=ChEBI:CHEBI:597326; Evidence={ECO:0000256|ARBA:ARBA00001933, ECO:0000256|HAMAP-Rule:MF_00133};	tryptophan synthase activity [GO:0004834]		tryptophan synthase activity [GO:0004834]
trpD Mvol_0579	2.6099	0.012733	D7DSX8	Anthranilate phosphoribosyltransferase (EC 2.4.2.18)	METAL 105; /note="Magnesium 1"; /evidence="ECO:0000256|HAMAP-Rule:MF_00211"; METAL 241; /note="Magnesium 2"; /evidence="ECO:0000256|HAMAP-Rule:MF_00211"; METAL 242; /note="Magnesium 1"; /evidence="ECO:0000256|HAMAP-Rule:MF_00211"; METAL 242; /note="Magnesium 2"; /evidence="ECO:0000256|HAMAP-Rule:MF_00211"	CATALYTIC ACTIVITY: Reaction=diphosphate + N-(5-phospho-beta-D-ribosyl)anthranilate = 5-phospho-alpha-D-ribose 1-diphosphate + anthranilate; Xref=Rhea:RHEA:11768, ChEBI:CHEBI:16567, ChEBI:CHEBI:18277, ChEBI:CHEBI:33019, ChEBI:CHEBI:58017; EC=2.4.2.18; Evidence={ECO:0000256|HAMAP-Rule:MF_00211};	COFACTOR: Name=Mg(2+); Xref=ChEBI:CHEBI:18420; Evidence={ECO:0000256|HAMAP-Rule:MF_00211}; Note=Binds 2 magnesium ions per monomer. {ECO:0000256|HAMAP-Rule:MF_00211};	anthranilate phosphoribosyltransferase activity [GO:0004048]; magnesium ion binding [GO:0000287]; tryptophan biosynthetic process [GO:0000162]	tryptophan biosynthetic process [GO:0000162]	anthranilate phosphoribosyltransferase activity [GO:0004048]; magnesium ion binding [GO:0000287]
trpE Mvol_0578	6.3445	0.0001074	D7DSX7	Anthranilate synthase component 1 (EC 4.1.3.27)		CATALYTIC ACTIVITY: Reaction=chorismate + L-glutamine = anthranilate + H(+) + L-glutamate + pyruvate; Xref=Rhea:RHEA:21732, ChEBI:CHEBI:15361, ChEBI:CHEBI:15378, ChEBI:CHEBI:16567, ChEBI:CHEBI:29748, ChEBI:CHEBI:29985, ChEBI:CHEBI:58359; EC=4.1.3.27; Evidence={ECO:0000256|ARBA:ARBA00000329, ECO:0000256|RuleBase:RU364045};	COFACTOR: Name=Mg(2+); Xref=ChEBI:CHEBI:18420; Evidence={ECO:0000256|ARBA:ARBA00001946, ECO:0000256|RuleBase:RU364045};	anthranilate synthase activity [GO:0004049]; metal ion binding [GO:0046872]; tryptophan biosynthetic process [GO:0000162]	tryptophan biosynthetic process [GO:0000162]	anthranilate synthase activity [GO:0004049]; metal ion binding [GO:0046872]
trpF Mvol_0576	4.1038	0.00019941	D7DSX5	N-(5'-phosphoribosyl)anthranilate isomerase (PRAI) (EC 5.3.1.24)		CATALYTIC ACTIVITY: Reaction=N-(5-phospho-beta-D-ribosyl)anthranilate = 1-(2-carboxyphenylamino)-1-deoxy-D-ribulose 5-phosphate; Xref=Rhea:RHEA:21540, ChEBI:CHEBI:18277, ChEBI:CHEBI:58613; EC=5.3.1.24; Evidence={ECO:0000256|ARBA:ARBA00001164, ECO:0000256|HAMAP-Rule:MF_00135};		phosphoribosylanthranilate isomerase activity [GO:0004640]; tryptophan biosynthetic process [GO:0000162]	tryptophan biosynthetic process [GO:0000162]	phosphoribosylanthranilate isomerase activity [GO:0004640]
ubiX Mvol_1122	2.7999	0.00065737	D7DUG9	Flavin prenyltransferase UbiX (EC 2.5.1.129)		CATALYTIC ACTIVITY: Reaction=dimethylallyl phosphate + FMNH2 = phosphate + prenyl-FMNH2; Xref=Rhea:RHEA:37743, ChEBI:CHEBI:43474, ChEBI:CHEBI:57618, ChEBI:CHEBI:87467, ChEBI:CHEBI:88052; EC=2.5.1.129; Evidence={ECO:0000256|HAMAP-Rule:MF_01984};		flavin prenyltransferase activity [GO:0106141]; lyase activity [GO:0016829]		flavin prenyltransferase activity [GO:0106141]; lyase activity [GO:0016829]

## Sheet: S3a ATP bind proteins volcano
accession #	%cys	% his	%glu	%asp	%tyr	%ser	%met	% sulfur AA	Length	Mass	Gene ontology IDs	Metal binding	FC	log2(FC)	p value
D7DTA4_METV3	1.892	1.486	6.351	5.676	4.73	5	2.973	4.865	740	85,697	GO:0003677; GO:0004386; GO:0005524; GO:0006139		0.0972	-3.3629	0.0003047
D7DSA2_METV3	0.608	1.976	10.334	5.015	4.559	6.687	3.343	3.951	658	76,042	GO:0003677; GO:0003918; GO:0005524; GO:0006265; GO:0006268		0.22235	-2.1691	2.3e-05
D7DQL5_METV3	0.548	1.096	7.123	7.397	3.014	5.479	2.74	3.288	365	41,407	GO:0000287; GO:0000737; GO:0003677; GO:0003918; GO:0005524; GO:0005694; GO:0006265; GO:0006268; GO:0016889	METAL 193; /note="Magnesium"; /evidence="ECO:0000256|HAMAP-Rule:MF_00132"; METAL 245; /note="Magnesium"; /evidence="ECO:0000256|HAMAP-Rule:MF_00132"	0.177	-2.4982	0.00070191
D7DSU3_METV3	1.29	1.475	10.138	6.544	5.53	5.346	1.567	2.857	1085	126,356	GO:0003677; GO:0003678; GO:0004527; GO:0005524; GO:0006281		0.327	-1.6127	0.0074483
D7DTY3_METV3	0.487	1.095	9.611	6.204	2.92	4.866	2.311	2.798	822	94,068	GO:0003677; GO:0004518; GO:0005524; GO:0006281; GO:0043138		0.47088	-1.0866	0.0025536
D7DS67_METV3	0.65	1.408	8.342	8.342	5.417	5.2	1.95	2.6	923	108,751	GO:0003677; GO:0005524; GO:0009035; GO:0009307		0.30256	-1.7247	0.00025301
D7DU10_METV3	0.584	0.751	12.51	6.172	3.169	6.339	1.918	2.502	1199	138,064	GO:0003677; GO:0005524; GO:0005694; GO:0005737; GO:0006260; GO:0007062; GO:0030261		0.26641	-1.9083	0.00015258
D7DUM6_METV3	1.463	0.914	10.603	6.581	0.548	3.108	5.484	6.947	547	58,716	GO:0005524; GO:0006457; GO:0051082		0.33706	-1.5689	3.77e-05
D7DUK5_METV3	1.626	2.439	9.214	5.691	4.607	5.42	4.607	6.233	369	42,278	GO:0004830; GO:0005524; GO:0005737; GO:0006436		0.43788	-1.1914	0.015308
D7DT99_METV3	2.518	0.36	7.194	6.835	4.676	2.878	3.597	6.115	278	30,412	GO:0005524; GO:0009399; GO:0016163; GO:0018697; GO:0046872; GO:0051539	METAL 94; /note="Iron-sulfur (4Fe-4S); shared with dimeric partner"; /evidence="ECO:0000256|HAMAP-Rule:MF_00533"; METAL 130; /note="Iron-sulfur (4Fe-4S); shared with dimeric partner"; /evidence="ECO:0000256|HAMAP-Rule:MF_00533"	0.36449	-1.4561	0.00045222
D7DV57_METV3	0	1.493	8.209	6.716	2.985	5.224	5.97	5.97	134	15,295	GO:0004550; GO:0005524; GO:0005737; GO:0006183; GO:0006228; GO:0006241; GO:0046872		2.6898	1.4275	0.0029801
D7DV60_METV3	2.606	0.977	9.121	3.909	3.583	6.515	2.932	5.538	307	33,184	GO:0004413; GO:0005524; GO:0005737; GO:0009088		0.3504	-1.5129	0.00037484
D7DUB5_METV3	0.823	2.881	8.23	6.584	0.823	3.292	4.527	5.35	243	27,202	GO:0005524; GO:0015424; GO:0016887		0.20039	-2.3191	0.033
D7DTU9_METV3	1.496	1.496	9.402	6.624	3.205	5.342	3.846	5.342	468	52,863	GO:0005524; GO:0006412; GO:0016740; GO:0050567		0.49713	-1.0083	0.00011616
D7DTX5_METV3	1.985	1.874	11.246	5.733	3.418	4.41	3.308	5.293	907	104,735	GO:0002161; GO:0004832; GO:0005524; GO:0005737; GO:0006438		0.25925	-1.9476	2.81e-05
D7DS15_METV3	1.385	1.662	7.479	6.925	4.155	6.094	3.878	5.263	361	40,814	GO:0000287; GO:0005524; GO:0006189; GO:0016879		2.0956	1.0673	0.0013738
D7DTM8_METV3	1.859	1.859	7.435	4.089	4.461	5.576	3.346	5.205	269	29,213	GO:0000287; GO:0004417; GO:0005524; GO:0009228; GO:0009229		0.22883	-2.1276	0.00021474
D7DRD0_METV3	1.865	0.932	9.79	4.662	2.797	4.429	3.263	5.128	429	49,386	GO:0000049; GO:0004810; GO:0005524; GO:0005737; GO:0009228; GO:0009229; GO:0016783; GO:0034227		0.089823	-3.4768	0.001293
D7DQN0_METV3	1.86	2.791	4.651	6.512	4.186	3.256	3.256	5.116	215	24,887	GO:0004672; GO:0005524		0.38087	-1.3926	0.0034418
D7DR12_METV3	1.431	2.226	9.857	6.836	4.61	5.723	3.498	4.929	629	72,698	GO:0000049; GO:0004829; GO:0005524; GO:0005737; GO:0006435; GO:0008270	METAL 298; /note="Zinc; catalytic"; /evidence="ECO:0000256|HAMAP-Rule:MF_00184"; METAL 350; /note="Zinc; catalytic"; /evidence="ECO:0000256|HAMAP-Rule:MF_00184"; METAL 474; /note="Zinc; catalytic"; /evidence="ECO:0000256|HAMAP-Rule:MF_00184"	0.3923	-1.35	6.31e-05
D7DUC7_METV3	2.079	0.462	7.621	5.543	4.85	7.159	2.771	4.85	433	47,501	GO:0005524; GO:0006412; GO:0016740; GO:0016787; GO:0030956; GO:0050567		0.47102	-1.0861	0.0075232
D7DTG1_METV3	1.721	1.147	11.281	6.119	4.015	3.442	3.059	4.78	523	60,713	GO:0004828; GO:0005524; GO:0005737; GO:0006434; GO:0008270; GO:0016260; GO:0097056	METAL 321; /note="Zinc; catalytic"; /evidence="ECO:0000256|HAMAP-Rule:MF_01278"; METAL 369; /note="Zinc; catalytic"; /evidence="ECO:0000256|HAMAP-Rule:MF_01278"; METAL 476; /note="Zinc; catalytic"; /evidence="ECO:0000256|HAMAP-Rule:MF_01278"	0.34424	-1.5385	2.79e-05
D7DSI9_METV3	1.6	1.8	9.8	6	4.2	3.9	3.1	4.7	1000	116,185	GO:0002161; GO:0004823; GO:0005524; GO:0005737; GO:0006429		0.30277	-1.7237	0.0027901
D7DS20_METV3	0.889	2	8	4.667	4	7.111	3.778	4.667	450	49,612	GO:0004067; GO:0005524; GO:0006412; GO:0006450; GO:0006520; GO:0016740; GO:0050567		0.41832	-1.2573	0.00018
D7DTP4_METV3	1.242	1.863	6.832	7.143	1.553	5.901	3.416	4.658	322	35,129	GO:0003684; GO:0005524; GO:0006281; GO:0006310; GO:0008094		2.1896	1.1307	0.0023651
D7DSR8_METV3	2.921	1.46	7.84	5.073	5.995	5.688	1.691	4.612	1301	150,696	GO:0003676; GO:0004386; GO:0005524		0.25478	-1.9727	0.014638
D7DUJ2_METV3	1.382	0.922	7.373	6.912	4.147	4.608	3.226	4.608	217	24,164	GO:0000287; GO:0004141; GO:0005524; GO:0005737; GO:0009102	METAL 14; /note="Magnesium"; /evidence="ECO:0000256|HAMAP-Rule:MF_00336"; METAL 46; /note="Magnesium"; /evidence="ECO:0000256|HAMAP-Rule:MF_00336"; METAL 112; /note="Magnesium"; /evidence="ECO:0000256|HAMAP-Rule:MF_00336"	2.4464	1.2907	0.0061488
D7DT10_METV3	1.789	1.968	7.692	7.692	5.546	5.188	2.504	4.293	559	64,799	GO:0004817; GO:0005524; GO:0005737; GO:0006423; GO:0008270	METAL 55; /note="Zinc"; /evidence="ECO:0000256|HAMAP-Rule:MF_00041"; METAL 257; /note="Zinc"; /evidence="ECO:0000256|HAMAP-Rule:MF_00041"; METAL 282; /note="Zinc"; /evidence="ECO:0000256|HAMAP-Rule:MF_00041"; METAL 286; /note="Zinc"; /evidence="ECO:0000256|HAMAP-Rule:MF_00041"	2.8384	1.5051	0.0017734
D7DT48_METV3	0.852	1.42	6.818	7.386	3.125	3.409	3.409	4.261	352	38,421	GO:0004641; GO:0005524; GO:0005737; GO:0006189		0.47097	-1.0863	8.84e-05
D7DTR1_METV3	1.674	1.674	7.95	6.067	1.046	6.067	2.51	4.184	478	51,775	GO:0004072; GO:0005524; GO:0009088; GO:0009089		0.42977	-1.2184	0.00015145
D7DTS1_METV3	1.038	2.422	7.958	5.19	2.076	4.498	3.114	4.152	289	32,712	GO:0005524; GO:0016887		3.8233	1.9348	0.0023623
D7DUP1_METV3	0.707	1.273	8.769	6.506	3.395	4.809	3.395	4.102	707	76,984	GO:0005524; GO:0043758		0.29189	-1.7765	5.46e-05
D7DU46_METV3	1.186	1.356	11.356	5.763	3.729	5.424	2.881	4.067	590	67,344	GO:0004814; GO:0005524; GO:0005737; GO:0006420		0.33324	-1.5854	0.00038778
D7DTC2_METV3	0.797	1.594	6.773	7.171	3.187	5.179	3.187	3.984	251	28,185	GO:0005524; GO:0016887		0.17355	-2.5266	0.0038215
D7DV33_METV3	1.511	1.511	6.949	4.532	3.625	8.761	2.417	3.928	331	36,219	GO:0005524; GO:0016757		0.4029	-1.3115	0.017292
D7DR50_METV3	1.695	1.695	7.458	7.288	3.729	5.424	2.203	3.898	590	66,151	GO:0005524; GO:0016887		0.41149	-1.2811	0.00039573
D7DTZ6_METV3	1.278	1.77	11.111	7.276	1.967	8.161	2.458	3.736	1017	114,084	GO:0000155; GO:0005524; GO:0005737; GO:0006935		0.46856	-1.0937	0.00019668
D7DUN5_METV3	1.14	1.899	10.256	6.173	4.748	6.173	2.564	3.704	1053	122,219	GO:0000049; GO:0002161; GO:0004822; GO:0005524; GO:0005737; GO:0006428; GO:0008270		0.38175	-1.3893	0.00028958
D7DQT6_METV3	1.199	1.541	11.13	6.164	3.767	4.795	2.397	3.596	584	66,957	GO:0004820; GO:0005524; GO:0005737; GO:0006426		0.40733	-1.2957	0.00012422
D7DTF9_METV3	2.051	1.282	8.974	4.359	5.385	3.333	1.538	3.589	390	44,706	GO:0005524; GO:0046872		0.21565	-2.2132	3.27e-05
TIAS_METV3 tR	1.969	1.181	8.661	3.937	6.89	7.48	1.575	3.544	508	57,821	GO:0002101; GO:0005524; GO:0005737; GO:0016879		0.2921	-1.7755	0.00088208
D7DQG4_METV3	1.253	1.754	12.531	5.764	3.509	4.261	2.256	3.509	399	45,067	GO:0004055; GO:0005524; GO:0005737; GO:0006526		0.44688	-1.162	0.00011205
D7DUJ3_METV3	0.581	2.907	8.721	4.07	4.651	6.977	2.907	3.488	172	19,959	GO:0000309; GO:0005524; GO:0005737; GO:0009435		3.2653	1.7072	1.16e-05
D7DV56_METV3	0.741	0.247	10.864	6.42	2.222	5.185	2.716	3.457	405	45,712	GO:0005524; GO:0005737; GO:0010498; GO:0016887; GO:0022623; GO:0043335		0.32593	-1.6174	5.48e-05
D7DUF0_METV3	1.97	1.478	13.793	7.389	6.404	4.926	1.478	3.448	203	24,034	GO:0004017; GO:0005524		2.3651	1.2419	0.032122
D7DUN0_METV3	1.231	1.231	6.769	7.385	4.308	4.923	2.154	3.385	325	36,675	GO:0005524; GO:0016887		0.34426	-1.5384	0.042096
D7DR99_METV3	1.389	2.579	10.119	4.762	4.762	5.556	1.984	3.373	504	56,240	GO:0005524; GO:0016874; GO:0046872		0.39522	-1.3393	5.63e-05
D7DR36_METV3	1.282	1.923	9.295	6.41	3.419	4.594	2.03	3.312	936	106,486	GO:0000049; GO:0004813; GO:0005524; GO:0005737; GO:0006419; GO:0008270	METAL 633; /note="Zinc"; /evidence="ECO:0000256|HAMAP-Rule:MF_00036"; METAL 637; /note="Zinc"; /evidence="ECO:0000256|HAMAP-Rule:MF_00036"; METAL 737; /note="Zinc"; /evidence="ECO:0000256|HAMAP-Rule:MF_00036"; METAL 741; /note="Zinc"; /evidence="ECO:0000256|HAMAP-Rule:MF_00036"	0.26469	-1.9176	0.00010734
D7DSU4_METV3	1.573	2.135	9.213	7.416	8.539	4.27	1.685	3.258	890	105,093	GO:0005524; GO:0016887		0.34499	-1.5354	0.0018223
D7DRE3_METV3	1.205	2.811	6.827	6.827	3.213	4.819	2.008	3.213	249	28,444	GO:0000287; GO:0003848; GO:0004788; GO:0005524; GO:0009229; GO:0016301; GO:2001118		7.0618	2.82	0.0023777
D7DQT5_METV3	0.952	1.587	8.889	6.032	5.079	6.984	2.222	3.174	315	35,783	GO:0005524; GO:0016310; GO:0046917		0.24443	-2.0325	0.0045975
D7DQZ7_METV3	0	2.113	5.634	6.69	3.169	3.873	3.169	3.169	284	31,497	GO:0005524; GO:0005886; GO:0006824; GO:0016887; GO:0055085		0.23298	-2.1017	0.028753
D7DT49_METV3	0.873	1.571	10.646	5.934	3.316	3.316	2.269	3.142	573	64,841	GO:0000287; GO:0003723; GO:0004826; GO:0005524; GO:0005737; GO:0006432		0.46107	-1.1169	0.0017168
D7DUU7_METV3	0.907	1.996	8.893	6.352	2.541	6.534	2.178	3.085	551	62,231	GO:0005524; GO:0016887		0.37423	-1.418	0.0057287
D7DR02_METV3	1.37	1.37	6.849	4.452	4.11	6.849	1.712	3.082	292	32,262	GO:0004016; GO:0005524; GO:0016779; GO:0019932; GO:0030145		0.35586	-1.4906	0.00056703
RIBL_METV3 FA	1.149	2.874	9.195	4.598	1.724	2.874	1.724	2.873	174	20,126	GO:0003919; GO:0005524; GO:0006747; GO:0046444		0.4666	-1.0998	0.039055
D7DQM3_METV3	0.685	1.37	9.418	8.904	2.397	5.137	2.055	2.74	584	67,469	GO:0003676; GO:0004386; GO:0005524		0.13246	-2.9163	2.63e-05
D7DQF5_METV3	0.678	2.373	8.136	5.763	6.102	3.729	2.034	2.712	295	34,597	GO:0004674; GO:0005524		0.35927	-1.4769	0.003553
D7DTU6_METV3	1.512	1.134	7.183	6.616	7.75	4.159	1.134	2.646	529	62,132	GO:0000049; GO:0000287; GO:0001680; GO:0005524; GO:0016437; GO:0042245; GO:0052927; GO:0052928; GO:0052929	METAL 89; /note="Magnesium"; /evidence="ECO:0000256|HAMAP-Rule:MF_01264"; METAL 91; /note="Magnesium"; /evidence="ECO:0000256|HAMAP-Rule:MF_01264"; METAL 144; /note="Magnesium"; /evidence="ECO:0000256|HAMAP-Rule:MF_01264"	0.42565	-1.2322	0.018334
D7DRD5_METV3	0.898	0.898	9.883	5.75	4.403	6.649	1.707	2.605	1113	129,788	GO:0005524; GO:0006302; GO:0008270; GO:0016887	METAL 542; /note="Zinc"; /evidence="ECO:0000256|HAMAP-Rule:MF_00449"; METAL 545; /note="Zinc"; /evidence="ECO:0000256|HAMAP-Rule:MF_00449"	2.2795	1.1887	0.0367
D7DRT9_METV3	0.258	1.031	9.794	5.928	4.381	6.186	2.32	2.578	388	43,711	GO:0005524; GO:0016021; GO:0033179; GO:0042777; GO:0046933; GO:0046961		0.45559	-1.1342	0.0040731
D7DRP3_METV3	0.871	0.968	8.712	5.131	4.356	5.227	1.549	2.42	1033	118,632	GO:0003676; GO:0004386; GO:0005524		0.082937	-3.5918	0.028448
D7DUD2_METV3	0.587	1.761	12.329	6.262	2.348	6.654	1.761	2.348	511	59,056	GO:0000049; GO:0000287; GO:0004826; GO:0005524; GO:0005737; GO:0006432		0.47945	-1.0605	0.0013901
D7DS35_METV3	0.386	1.158	9.653	5.019	2.317	5.405	1.931	2.317	259	28,731	GO:0005524		0.22632	-2.1436	0.00051526
D7DQJ7_METV3	0.256	0.512	10.371	6.786	1.793	4.738	2.049	2.305	781	86,659	GO:0005524; GO:0016787		0.42016	-1.251	3.29e-05
D7DRV5_METV3	0.552	2.21	10.497	7.182	5.525	4.972	1.657	2.209	181	21,052	GO:0004595; GO:0005524; GO:0005737; GO:0015937		20.125	4.3309	0.00035741
D7DVA4_METV3	0.536	1.34	10.456	4.29	3.753	4.826	1.34	1.876	373	42,458	GO:0005524		0.35231	-1.5051	0.0049952
D7DV55_METV3	2.454	1.227	12.883	4.908	4.908	7.975	4.294	6.748	163	18,807	GO:0003677		0.22623	-2.1442	0.0017507
D7DUS3_METV3	2.318	1.325	8.609	5.298	6.623	4.967	1.987	4.305	302	35,532	GO:0003677; GO:0003916; GO:0005694; GO:0006265		0.48081	-1.0565	0.00028261
D7DT19_METV3	1.429	4.286	16.429	3.571	4.286	5	2.857	4.286	140	16,142	GO:0003677; GO:0003700; GO:0046914; GO:0046983		11.981	3.5827	2.01e-05
D7DQW4_METV3	2.326	2.791	9.302	6.047	3.721	7.442	1.86	4.186	215	24,917	GO:0003677		2.9937	1.5819	0.00012103
D7DU74_METV3	1.802	3.041	7.995	6.644	3.041	5.968	2.252	4.054	888	98,521	GO:0003677; GO:0003899; GO:0006351; GO:0008270		0.33881	-1.5614	2.01e-05
D7DSS3_METV3	1.52	1.216	7.903	5.471	7.295	4.559	2.432	3.952	329	38,883	GO:0003677; GO:0004519; GO:0043571; GO:0046872; GO:0051607	METAL 162; /note="Manganese or magnesium"; /evidence="ECO:0000256|HAMAP-Rule:MF_01470"; METAL 227; /note="Manganese or magnesium"; /evidence="ECO:0000256|HAMAP-Rule:MF_01470"; METAL 242; /note="Manganese or magnesium"; /evidence="ECO:0000256|HAMAP-Rule:MF_01470"	13.032	3.704	0.0034292
D7DU73_METV3	0.517	1.292	10.853	4.651	3.101	5.685	3.359	3.876	387	42,898	GO:0003677; GO:0003899; GO:0006351		0.2944	-1.7642	0.022293
D7DR72_METV3	1.657	0	11.602	6.63	3.315	4.972	2.21	3.867	181	20,022	GO:0003677; GO:0003700; GO:0006352		2.5587	1.3554	0.00060278
D7DU76_METV3	1.159	1.821	13.576	5.96	2.152	8.444	2.483	3.642	604	67,660	GO:0003677; GO:0003899; GO:0006351; GO:0032549		0.40856	-1.2914	0.00098389
D7DVA3_METV3	1.658	1.99	8.209	6.965	4.146	6.219	1.907	3.565	1206	136,023	GO:0000738; GO:0003677; GO:0003887; GO:0006261; GO:0008408; GO:0008852		0.45264	-1.1436	0.0027829
D7DQF6_METV3	0	1.37	10.274	5.479	2.74	8.219	3.425	3.425	146	16,870	GO:0003677; GO:0003700; GO:0006352		3.3354	1.7379	4.09e-08
D7DTG4_METV3	2.415	1.691	10.386	4.952	4.469	4.71	0.966	3.381	828	94,272	GO:0003677; GO:0003917; GO:0005694; GO:0006265; GO:0046872		0.31336	-1.6741	0.0032384
D7DSR4_METV3	0.863	1.295	10.935	7.194	3.885	5.612	2.158	3.021	695	80,378	GO:0003677; GO:0006306; GO:0008170		0.22794	-2.1332	0.0014225
D7DS69_METV3	1.699	1.214	9.223	2.913	5.34	4.612	1.214	2.913	412	47,167	GO:0003677; GO:0006304		0.13942	-2.8424	0.0047252
D7DS68_METV3	0.389	1.556	9.728	7.977	4.669	6.031	2.335	2.724	514	58,941	GO:0003677; GO:0008170; GO:0009007; GO:0009307		0.24615	-2.0224	0.006053
D7DSR6_METV3	0.401	2.006	7.823	7.422	5.115	5.015	2.006	2.407	997	115,594	GO:0003677; GO:0004519; GO:0006304		0.33488	-1.5783	0.00022399
D7DT28_METV3	0.588	1.176	11.471	4.118	2.353	7.353	1.471	2.059	340	38,943	GO:0003677; GO:0003700		0.31428	-1.6699	0.00056629
D7DUA9_METV3	14.815	0	9.259	0	3.704	1.852	1.852	16.667	54	6,056			7.1183	2.8315	0.012243
D7DTH3_METV3	13.333	0	8.333	6.667	5	6.667	1.667	15	60	6,819	GO:0005506		45.434	5.5057	0.0072742
D7DT93_METV3	11.745	1.342	1.678	5.034	1.678	3.691	2.685	14.43	298	28,767			13.365	3.7404	0.012612
D7DSZ4_METV3	10.204	1.02	10.204	3.061	6.122	5.102	3.061	13.265	98	11,438			3.5631	1.8331	3.39e-05
D7DT05_METV3	11.765	1.471	2.941	10.294	5.882	2.941	1.471	13.236	68	7,749			7.9759	2.9956	0.00042348
D7DUS0_METV3	10.965	0.439	6.14	5.263	2.632	5.263	1.754	12.719	228	25,679			0.23707	-2.0766	0.023126
D7DTS5_METV3	9.877	1.235	8.642	4.938	2.469	3.704	2.469	12.346	81	8,557			3.3349	1.7376	0.035569
D7DQY1_METV3	9.639	2.41	6.024	5.422	3.012	3.614	2.41	12.049	166	18,804			4.7983	2.2625	0.0018159
D7DUU1_METV3	10.193	0.351	7.557	5.097	3.515	5.975	1.757	11.95	569	63,522			0.19448	-2.3623	0.0010711
D7DU23_METV3	6.557	0	13.115	3.279	0	14.754	4.918	11.475	61	6,962			69.217	6.1131	0.00082277
D7DQY2_METV3	9.486	1.976	9.486	7.905	1.976	3.162	1.976	11.462	253	28,468			2.2763	1.1867	0.010634
D7DU96_METV3	7.547	0	1.887	1.887	3.774	1.887	3.774	11.321	53	6,116	GO:0003735; GO:0006412; GO:0008270; GO:0015935; GO:0019843	METAL 17; /note="Zinc"; /evidence="ECO:0000256|HAMAP-Rule:MF_01364"; METAL 20; /note="Zinc"; /evidence="ECO:0000256|HAMAP-Rule:MF_01364"; METAL 36; /note="Zinc"; /evidence="ECO:0000256|HAMAP-Rule:MF_01364"; METAL 39; /note="Zinc"; /evidence="ECO:0000256|HAMAP-Rule:MF_01364"	0.099761	-3.3254	0.00054829
D7DUR8_METV3	7.937	2.381	10.317	7.143	3.968	4.762	3.175	11.112	126	14,525			5.4965	2.4585	0.022297
D7DU36_METV3	8.333	1.754	6.579	6.14	1.754	5.263	2.193	10.526	228	24,191	GO:0016151; GO:0050454; GO:0050660; GO:0051536		3.3062	1.7252	0.005189
D7DV40_METV3	0.787	0	11.811	7.087	0.787	2.362	9.449	10.236	127	14,281	GO:0003723; GO:0015031		0.21392	-2.2249	0.00022039
D7DUA3_METV3	5.882	0.98	7.843	9.804	0.98	1.961	3.922	9.804	102	11,430	GO:0003743		0.24204	-2.0467	0.02877
D7DTD5_METV3	0.714	4.286	17.857	2.143	2.143	4.286	8.571	9.285	140	16,045	GO:0016491; GO:0046872		2.2155	1.1476	0.012143
D7DTU4_METV3	7.273	1.818	12.727	5.455	1.818	5.455	1.818	9.091	55	6,423			6.096	2.6079	0.0049764
D7DTJ6_METV3	4.142	1.775	10.059	6.509	3.55	6.509	4.734	8.876	169	19,321			10.488	3.3907	3.5e-05
D7DT18_METV3	4.412	0	4.412	1.471	2.941	5.882	4.412	8.824	68	7,366	GO:0046914		92.445	6.5305	0.0041432
D7DTL7_METV3	4.922	2.073	7.254	7.772	3.627	3.109	3.886	8.808	386	42,975	GO:0051536		2.5224	1.3348	0.0093862
D7DQJ8_METV3	1.875	2.5	8.75	6.25	2.5	2.5	6.875	8.75	160	17,890	GO:0004746; GO:0009231; GO:0009349		2.0735	1.0521	0.030458
D7DV14_METV3	4.301	3.226	5.376	1.075	5.376	2.151	4.301	8.602	93	10,886	GO:0003735; GO:0005840; GO:0006412; GO:0008270; GO:0070180	METAL 11; /note="Zinc"; /evidence="ECO:0000256|HAMAP-Rule:MF_01476"; METAL 14; /note="Zinc"; /evidence="ECO:0000256|HAMAP-Rule:MF_01476"; METAL 70; /note="Zinc"; /evidence="ECO:0000256|HAMAP-Rule:MF_01476"; METAL 73; /note="Zinc"; /evidence="ECO:0000256|HAMAP-Rule:MF_01476"	8.7879	3.1355	0.045044
D7DQY0_METV3	7.876	0.239	9.308	4.773	5.012	6.205	0.716	8.592	419	47,680			3.0706	1.6185	0.00034668
D7DT75_METV3	1.905	0	8.571	4.762	2.857	3.81	6.667	8.572	105	11,557			2.5766	1.3655	0.00055452
D7DT94_METV3	4.659	1.434	9.319	2.509	1.792	7.527	3.226	7.885	279	30,879			95.408	6.576	3.91e-05
D7DRT0_METV3	3.297	1.648	8.242	5.495	4.945	5.495	4.396	7.693	182	20,616			0.032123	-4.9603	0.00012566
D7DTJ4_METV3	4.324	1.081	7.568	5.946	2.162	4.324	3.243	7.567	185	20,559	GO:0015948; GO:0051539; GO:0051912		0.31483	-1.6674	0.00057092
D7DUW1_METV3	1.869	0	8.411	4.673	1.869	1.869	5.607	7.476	107	11,905	GO:0051537; GO:0055114		2.7142	1.4405	0.0068811
D7DUK9_METV3	3.788	1.515	8.081	4.798	4.04	4.293	3.535	7.323	396	43,952			3.2665	1.7077	0.00056643
D7DTK6_METV3	5.181	1.554	9.326	5.699	4.145	6.218	2.073	7.254	193	21,727	GO:0015948; GO:0051539; GO:0051912		7.0557	2.8188	9.79e-06
D7DSD5_METV3	1.429	0.714	7.857	7.857	1.429	5.714	5.714	7.143	140	15,732	GO:0003700; GO:0043565		2.5348	1.3419	0.0032466
D7DTV7_METV3	3.571	0.893	10.714	3.571	2.679	5.357	3.571	7.142	112	13,041			3.2566	1.7033	0.027576
D7DU41_METV3	2.732	3.825	8.743	4.918	4.918	4.372	4.372	7.104	183	20,666	GO:0008738		3.1469	1.6539	0.0066514
D7DV51_METV3	2.362	2.362	8.661	5.512	6.299	3.937	4.724	7.086	127	14,988	GO:0000105; GO:0000287; GO:0004635; GO:0005737; GO:0008270	METAL 84; /note="Magnesium"; /evidence="ECO:0000256|HAMAP-Rule:MF_01021"; METAL 85; /note="Zinc; shared with dimeric partner"; /evidence="ECO:0000256|HAMAP-Rule:MF_01021"; METAL 86; /note="Magnesium"; /evidence="ECO:0000256|HAMAP-Rule:MF_01021"; METAL 88; /note="Magnesium"; /evidence="ECO:0000256|HAMAP-Rule:MF_01021"; METAL 101; /note="Zinc; shared with dimeric partner"; /evidence="ECO:0000256|HA…	2.4327	1.2825	0.0082545
D7DTL9_METV3	1.923	1.282	10.256	7.051	1.282	1.282	5.128	7.051	156	17,240	GO:0004089; GO:0008270		3.7848	1.9202	0.00010113
D7DT55_METV3	4	2	6	6	4	6	3	7	200	22,250	GO:0016491		11.285	3.4963	0.00017266
D7DUU8_METV3	2.326	3.488	12.791	4.651	0	4.651	4.651	6.977	86	9,395	GO:0009055; GO:0015035; GO:0045454		8.4486	3.0787	0.00021242
D7DTH5_METV3	0	0.862	5.172	7.759	4.31	2.586	6.897	6.897	116	13,006	GO:0051920		16.809	4.0712	0.0011507
D7DUA7_METV3	1.37	1.37	4.11	0	6.849	1.37	5.479	6.849	73	8,362			7.3818	2.884	0.00032682
D7DSA4_METV3	2.405	2.405	6.613	7.415	5.01	5.21	4.409	6.814	499	56,364			13.13	3.7148	7.46e-07
D7DRQ2_METV3	1.923	0	6.731	6.731	1.923	1.923	4.808	6.731	104	12,396	GO:0003743		0.10469	-3.2558	0.001619
D7DU02_METV3	0.837	0.418	10.879	7.113	1.674	8.787	5.858	6.695	239	26,584	GO:0006935		0.31173	-1.6816	0.037213
D7DT97_METV3	2.358	0.982	7.466	7.662	4.322	5.305	4.322	6.68	509	57,523	GO:0003824; GO:0046872; GO:0051536		4.0469	2.0168	0.0030776
D7DV41_METV3	3.533	1.902	6.793	6.25	3.533	4.076	2.989	6.522	368	40,854	GO:0046872		0.31129	-1.6837	0.00032175
D7DTE2_METV3	2.466	2.466	7.175	5.381	3.363	5.157	4.036	6.502	446	49,687	GO:0015948; GO:0018493		2.0857	1.0605	0.016285
D7DR42_METV3	1.339	3.125	10.938	4.018	1.339	4.688	5.134	6.473	448	50,624	GO:0004018; GO:0006189; GO:0044208; GO:0070626		0.47788	-1.0653	0.00095329
D7DRS9_METV3	1.99	1.493	8.458	6.468	3.98	3.98	4.478	6.468	201	22,761	GO:0010181		0.089787	-3.4773	8.53e-05
D7DU12_METV3	3.209	2.139	8.021	6.417	3.743	4.813	3.209	6.418	187	21,227	GO:0016491		5.4089	2.4353	0.0014241
D7DUT8_METV3	0.304	1.52	3.04	1.216	3.951	6.383	6.079	6.383	329	36,289	GO:0016021; GO:0016829; GO:0055114		0.169	-2.5649	0.00091868
D7DV61_METV3	3.448	0.796	9.549	7.427	4.509	7.427	2.918	6.366	377	42,918	GO:0043023		0.30971	-1.691	0.0059595
D7DUI5_METV3	1.818	2.727	6.364	8.182	3.636	6.364	4.545	6.363	110	12,750			2.5502	1.3506	0.003526
D7DS36_METV3	2.89	2.89	6.936	2.312	4.046	4.046	3.468	6.358	173	19,619	GO:0003735; GO:0005840; GO:0006412		0.21295	-2.2314	0.00010819
D7DU44_METV3	4.598	0.575	8.046	3.448	4.598	8.621	1.724	6.322	174	19,981			0.25794	-1.9549	9.27e-05
D7DTB8_METV3	1.719	0.86	8.596	4.871	4.011	6.877	4.585	6.304	349	38,298	GO:0016491		0.26463	-1.918	0.0030912
D7DQT2_METV3	1.875	11.25	10	6.875	1.875	1.875	4.375	6.25	160	17,980	GO:0015948; GO:0016151; GO:0016852; GO:0019251; GO:0050897	METAL 9; /note="Cobalt or nickel"; /evidence="ECO:0000256|HAMAP-Rule:MF_00785"; METAL 75; /note="Cobalt or nickel"; /evidence="ECO:0000256|HAMAP-Rule:MF_00785"	0.21598	-2.211	0.004417
D7DS86_METV3	3.125	3.646	13.021	3.646	6.771	2.604	3.125	6.25	192	22,292	GO:0005506; GO:0016491		5.3099	2.4087	3.97e-05
D7DUQ5_METV3	4.167	1.042	4.167	1.042	4.167	7.292	2.083	6.25	96	10,692	GO:0003735; GO:0005840; GO:0006412; GO:0008270; GO:0070180	METAL 41; /note="Zinc"; /evidence="ECO:0000256|HAMAP-Rule:MF_00327"; METAL 44; /note="Zinc"; /evidence="ECO:0000256|HAMAP-Rule:MF_00327"; METAL 59; /note="Zinc"; /evidence="ECO:0000256|HAMAP-Rule:MF_00327"; METAL 62; /note="Zinc"; /evidence="ECO:0000256|HAMAP-Rule:MF_00327"	0.15915	-2.6516	0.0049138
D7DUV0_METV3	3.806	3.114	8.651	5.536	3.806	6.228	2.422	6.228	289	32,901	GO:0003824; GO:0046872; GO:0051536		2.8936	1.5329	0.023704
D7DRE2_METV3	2.724	1.167	10.506	7.393	4.669	4.28	3.502	6.226	257	29,476	GO:0003824; GO:0046872; GO:0051536		2.3305	1.2207	0.00064119
D7DTK7_METV3	3.595	2.941	8.17	6.536	4.248	3.922	2.614	6.209	306	34,176	GO:0015948; GO:0051912		6.4242	2.6835	5.04e-05
D7DUS9_METV3	1.538	2.564	7.692	6.667	6.667	6.667	4.615	6.153	195	22,904	GO:0008175; GO:0031591		0.48403	-1.0468	0.00097669
D7DSI6_METV3	1.02	1.02	7.143	8.163	10.204	6.122	5.102	6.122	98	11,590	GO:0004497		9.9943	3.3211	0.00089558
D7DTB7_METV3	2.449	1.429	8.571	3.469	3.469	5.714	3.673	6.122	490	53,553	GO:0016903; GO:0030976		0.20821	-2.2639	9.43e-05
D7DR24_METV3	1.527	4.58	10.687	7.634	3.817	3.817	4.58	6.107	131	15,362	GO:0003824		2.5889	1.3723	0.0010818
D7DSB8_METV3	1.818	1.212	9.091	5.455	1.818	4.242	4.242	6.06	165	18,252	GO:0006777; GO:0061799		2.0427	1.0305	0.0063306
D7DQY7_METV3	2.088	3.48	7.889	5.568	2.088	4.872	3.944	6.032	431	47,839	GO:0004000; GO:0006556; GO:0046872; GO:0050270; GO:0090613	METAL 64; /note="Zinc; via tele nitrogen"; /evidence="ECO:0000256|HAMAP-Rule:MF_01281"; METAL 66; /note="Zinc; via tele nitrogen"; /evidence="ECO:0000256|HAMAP-Rule:MF_01281"; METAL 214; /note="Zinc; via tele nitrogen"; /evidence="ECO:0000256|HAMAP-Rule:MF_01281"; METAL 303; /note="Zinc"; /evidence="ECO:0000256|HAMAP-Rule:MF_01281"	0.40571	-1.3015	0.0029118
D7DT95_METV3	3.333	1.556	6.444	5.333	5.333	7.778	2.667	6	202	51,397	GO:0003824; GO:0046872; GO:0051536		37.083	5.2127	0.00011562
D7DQI0_METV3	0.664	1.329	9.302	5.648	1.329	2.658	5.316	5.98	301	32,190	GO:0036381; GO:0042823		0.44555	-1.1663	9.36e-06
D7DT90_METV3	4.088	0.943	9.748	6.289	3.774	6.918	1.887	5.975	318	35,281			4.9949	2.3205	0.00064842
D7DS27_METV3	1.493	0	7.463	7.463	2.239	3.731	4.478	5.971	134	14,745			2.3239	1.2166	0.029
D7DUS8_METV3	1.325	1.325	9.934	5.96	2.649	3.311	4.636	5.961	151	16,756			2.0105	1.0076	0.014091
D7DV78_METV3	3.311	1.987	6.623	3.974	1.987	3.974	2.649	5.96	151	16,245			0.36753	-1.4441	0.029918
D7DR85_METV3	1.98	0.495	4.95	4.455	3.96	8.416	3.96	5.94	202	22,505	GO:0043805		0.11974	-3.062	0.0033992
D7DTH4_METV3	1.695	5.932	11.864	3.39	4.237	3.39	4.237	5.932	118	13,560	GO:0005506; GO:0016491		6.7595	2.7569	0.0006684
D7DUW2_METV3	4.878	2.091	8.014	6.272	2.787	5.575	1.045	5.923	287	30,822	GO:0016491; GO:0051536		0.49503	-1.0144	0.00021907
D7DRV0_METV3	2.233	1.914	4.944	6.22	2.871	6.858	3.668	5.901	627	68,236	GO:0006091; GO:0016151; GO:0018492; GO:0043885; GO:0051539	METAL 37; /note="Iron-sulfur 1 (4Fe-4S); shared with dimeric partner"; /evidence="ECO:0000256|PIRSR:PIRSR005023-1"; METAL 46; /note="Iron-sulfur 2 (4Fe-4S)"; /evidence="ECO:0000256|PIRSR:PIRSR005023-1"; METAL 49; /note="Iron-sulfur 2 (4Fe-4S)"; /evidence="ECO:0000256|PIRSR:PIRSR005023-1"; METAL 54; /note="Iron-sulfur 2 (4Fe-4S)"; /evidence="ECO:0000256|PIRSR:PIRSR005023-1"; METAL 71; /note="Iron-…	16.683	4.0603	6.75e-06
D7DU18_METV3	1.471	4.412	16.176	8.824	1.471	4.412	4.412	5.883	68	8,093			4.2133	2.0749	0.02126
D7DUD3_METV3	1.765	2.353	6.471	5.294	0.588	6.471	4.118	5.883	170	18,734			0.3143	-1.6698	0.0046359
D7DT37_METV3	0	0.649	9.74	5.844	1.299	10.39	5.844	5.844	154	16,914			3.2821	1.7146	0.0031377
D7DU13_METV3	1.942	0.971	13.592	4.854	3.883	4.854	3.883	5.825	103	12,180			2.9964	1.5832	9.22e-05
D7DTI9_METV3	1.712	2.397	8.219	6.164	3.767	6.164	4.11	5.822	292	32,713	GO:0009030; GO:0009228		2.9115	1.5418	0.00039554
D7DRS1_METV3	2.048	2.73	7.509	7.167	3.754	4.778	3.754	5.802	293	33,165	GO:0004514; GO:0009435		2.2009	1.1381	0.010128
D7DSG6_METV3	2.899	0.966	6.522	6.522	4.106	5.314	2.899	5.798	414	47,917	GO:0016491; GO:0051536		5.819	2.5408	0.00090375
D7DU52_METV3	0	0	6.897	8.046	3.448	6.897	5.747	5.747	87	9,994			6.88	2.7824	0.00031661
D7DUG3_METV3	0.625	1.25	5.625	1.25	1.875	3.75	5	5.625	160	18,339	GO:0003735; GO:0006412; GO:0015935; GO:0019843		0.29426	-1.7648	0.00065756
D7DU21_METV3	0.623	1.558	8.411	7.788	4.05	5.296	4.984	5.607	321	36,545			5.9158	2.5646	0.0037947
D7DTC9_METV3	1.395	0.93	6.512	4.651	5.116	6.977	4.186	5.581	215	23,182	GO:0004298; GO:0005737; GO:0010498; GO:0019774		0.37381	-1.4196	0.046208
D7DQH9_METV3	1.852	3.086	4.938	7.407	2.469	4.938	3.704	5.556	162	18,348			3.094	1.6295	0.00030172
D7DSB2_METV3	3.865	1.208	5.556	3.623	6.28	9.42	1.691	5.556	414	46,406			4.3056	2.1062	0.0060745
D7DV45_METV3	1.749	2.332	8.455	5.831	1.458	3.79	3.79	5.539	343	36,873	GO:0006730; GO:0019386; GO:0047068		0.18864	-2.4063	1.12e-05
D7DRZ3_METV3	4.02	2.01	7.035	6.533	3.015	3.015	1.508	5.528	199	21,752	GO:0016740		3.1776	1.6679	0.0023963
D7DSB3_METV3	2.75	1.375	6.483	4.519	7.466	7.662	2.75	5.5	509	58,296			5.1947	2.377	0.0002081
D7DV44_METV3	2.88	2.356	7.853	3.927	3.141	8.115	2.618	5.498	382	42,431	GO:0004076; GO:0009102; GO:0046872; GO:0051539		0.12718	-2.975	0.0016848
D7DTD4_METV3	1.099	1.099	3.297	0.549	2.747	4.396	4.396	5.495	182	19,301	GO:0016021		0.29563	-1.7582	0.032915
D7DTX0_METV3	0	0.901	9.91	3.604	3.604	6.306	5.405	5.405	111	12,565			5.3012	2.4063	0.0016764
D7DU59_METV3	1.158	1.158	3.861	1.544	4.633	7.722	4.247	5.405	259	29,763	GO:0005887; GO:0006824; GO:0043190		0.20325	-2.2987	0.0054433
D7DRW4_METV3	1.342	2.685	8.054	5.369	2.685	5.369	4.027	5.369	149	17,201	GO:0003735; GO:0005840; GO:0006412; GO:0019843		0.07604	-3.7171	0.046726
D7DTB4_METV3	3.39	1.977	7.345	6.497	3.672	7.91	1.977	5.367	354	39,609	GO:0004076; GO:0005506; GO:0009102; GO:0051537; GO:0051539	METAL 96; /note="Iron-sulfur 1 (4Fe-4S-S-AdoMet)"; /evidence="ECO:0000256|HAMAP-Rule:MF_01694, ECO:0000256|PIRSR:PIRSR001619-1"; METAL 100; /note="Iron-sulfur 1 (4Fe-4S-S-AdoMet)"; /evidence="ECO:0000256|HAMAP-Rule:MF_01694, ECO:0000256|PIRSR:PIRSR001619-1"; METAL 103; /note="Iron-sulfur 1 (4Fe-4S-S-AdoMet)"; /evidence="ECO:0000256|HAMAP-Rule:MF_01694, ECO:0000256|PIRSR:PIRSR001619-1"; METAL 139;…	0.16205	-2.6255	0.0037286
D7DT09_METV3	1.073	2.147	8.945	6.261	5.188	3.399	4.293	5.366	559	63,281	GO:0016874		0.28327	-1.8197	0.00012753
D7DRY9_METV3	3.459	1.258	7.547	6.289	4.717	4.717	1.887	5.346	318	37,216	GO:0003824; GO:0046872; GO:0051536		0.12503	-2.9996	0.00012921
D7DV43_METV3	2.544	2.153	7.632	6.458	3.914	4.305	2.74	5.284	511	57,041			0.43011	-1.2172	0.00090597
D7DSE4_METV3	1.316	0	9.211	3.947	1.316	0	3.947	5.263	76	8,467	GO:0003735; GO:0005840; GO:0006412		0.24739	-2.0152	0.00073968
D7DSE0_METV3	1.385	1.939	8.587	7.479	2.493	3.878	3.878	5.263	361	39,582	GO:0004177; GO:0008810; GO:0046872	METAL 62; /note="Divalent metal cation 1"; /evidence="ECO:0000256|PIRSR:PIRSR001123-2"; METAL 175; /note="Divalent metal cation 1"; /evidence="ECO:0000256|PIRSR:PIRSR001123-2"; METAL 175; /note="Divalent metal cation 2"; /evidence="ECO:0000256|PIRSR:PIRSR001123-2"; METAL 212; /note="Divalent metal cation 2"; /evidence="ECO:0000256|PIRSR:PIRSR001123-2"; METAL 234; /note="Divalent metal cation 1"; …	2.2659	1.1801	3.74e-06
D7DR52_METV3	2.429	1.215	7.692	6.883	3.239	6.073	2.834	5.263	247	27,202	GO:0051536		0.4697	-1.0902	0.00038266
D7DQG1_METV3	2.429	0.81	9.312	5.263	5.668	4.049	2.834	5.263	247	28,476	GO:0000287; GO:0016840; GO:0051539; GO:1904047	METAL 28; /note="Iron-sulfur (4Fe-4S-S-AdoMet)"; /evidence="ECO:0000256|HAMAP-Rule:MF_00917"; METAL 32; /note="Iron-sulfur (4Fe-4S-S-AdoMet)"; /evidence="ECO:0000256|HAMAP-Rule:MF_00917"; METAL 35; /note="Iron-sulfur (4Fe-4S-S-AdoMet)"; /evidence="ECO:0000256|HAMAP-Rule:MF_00917"	0.32904	-1.6037	0.00027993
D7DUA6_METV3	0.649	4.545	7.143	3.247	3.896	3.247	4.545	5.194	154	17,964	GO:0003735; GO:0006412; GO:0015934; GO:0019843		0.3291	-1.6034	8.35e-05
D7DRF2_METV3	2.469	1.728	8.642	5.432	4.691	7.901	2.716	5.185	405	45,709	GO:0016740		2.7246	1.446	0.00082496
D7DTH2_METV3	1.724	5.172	8.621	8.621	1.724	6.034	3.448	5.172	116	13,086			28.598	4.8379	4.3e-07
D7DT41_METV3	2.174	1.087	11.141	3.804	3.533	4.076	2.989	5.163	368	42,444	GO:0005506; GO:0016765; GO:0016841; GO:0051539	METAL 60; /note="Iron-sulfur (4Fe-4S-S-AdoMet)"; /evidence="ECO:0000256|HAMAP-Rule:MF_01611"; METAL 64; /note="Iron-sulfur (4Fe-4S-S-AdoMet)"; /evidence="ECO:0000256|HAMAP-Rule:MF_01611"; METAL 67; /note="Iron-sulfur (4Fe-4S-S-AdoMet)"; /evidence="ECO:0000256|HAMAP-Rule:MF_01611"	0.47133	-1.0852	0.00018461
D7DTN1_METV3	2.927	1.463	8.78	5.61	4.634	5.366	2.195	5.122	410	46,505	GO:0008233		0.23802	-2.0708	0.00067301
D7DT91_METV3	3.413	1.365	7.167	5.461	4.096	7.85	1.706	5.119	293	32,561			2.5587	1.3554	0.0010433
D7DQF2_METV3	1.022	2.249	8.998	5.112	2.454	7.566	4.09	5.112	489	55,065	GO:0004056; GO:0005737; GO:0042450		0.4067	-1.298	0.00012591
D7DQX7_METV3	1.46	1.46	5.839	12.409	5.839	4.38	3.65	5.11	137	15,639			2.8853	1.5287	0.0001441
D7DUE6_METV3	1.02	1.02	12.245	9.184	4.082	3.061	4.082	5.102	98	11,435			0.30615	-1.7077	0.02496
D7DTC5_METV3	3.571	2.551	13.265	5.102	5.102	2.041	1.531	5.102	196	22,592	GO:0008270		0.27742	-1.8499	0.021716
D7DUN3_METV3	1.777	1.015	8.629	6.091	6.345	4.569	3.299	5.076	394	45,440			0.18319	-2.4486	0.036439
D7DS29_METV3	2.404	1.202	10.096	6.971	4.808	6.971	2.644	5.048	416	48,229	GO:0016645		0.28016	-1.8357	0.00028729
D7DSX7_METV3	1.046	1.464	9.623	5.649	6.485	5.858	3.975	5.021	478	54,897	GO:0000162; GO:0004049; GO:0046872		6.3445	2.6655	0.0001074
D7DT01_METV3	2.99	1.495	8.97	4.319	3.488	6.645	1.993	4.983	602	66,082	GO:0030976; GO:0043805; GO:0046872; GO:0051539	METAL 549; /note="Iron-sulfur 1 (4Fe-4S)"; /evidence="ECO:0000256|PIRSR:PIRSR006439-50"; METAL 552; /note="Iron-sulfur 1 (4Fe-4S)"; /evidence="ECO:0000256|PIRSR:PIRSR006439-50"; METAL 555; /note="Iron-sulfur 1 (4Fe-4S)"; /evidence="ECO:0000256|PIRSR:PIRSR006439-50"; METAL 560; /note="Iron-sulfur 2 (4Fe-4S)"; /evidence="ECO:0000256|PIRSR:PIRSR006439-50"; METAL 579; /note="Iron-sulfur 2 (4Fe-4S)"; …	0.32671	-1.6139	0.00013886
D7DU35_METV3	2.482	2.128	5.674	7.092	4.61	5.674	2.482	4.964	282	30,916	GO:0016151; GO:0050454; GO:0050660; GO:0051536		2.0293	1.021	0.0013333
D7DSY9_METV3	1.418	1.418	7.447	6.028	4.965	4.965	3.546	4.964	282	31,142	GO:0016151; GO:0050454; GO:0050660; GO:0051536		0.034411	-4.861	0.0073048
D7DU68_METV3	1.376	2.063	9.354	5.227	1.376	4.402	3.576	4.952	727	80,077	GO:0003746; GO:0003924; GO:0005525; GO:0005737		0.36321	-1.4611	7.74e-05
D7DS89_METV3	0.26	1.302	3.906	6.25	1.823	7.552	4.688	4.948	384	41,401	GO:0005886; GO:0016021; GO:0022857		0.32176	-1.6359	0.00057452
D7DRG6_METV3	2.353	2.118	8.235	5.647	7.294	5.412	2.588	4.941	425	49,416	GO:0016491; GO:0051536		13.623	3.768	0.00091282
D7DV09_METV3	1.37	1.096	7.945	7.123	7.123	6.027	3.562	4.932	365	42,552	GO:0008168; GO:0032259		0.18406	-2.4418	0.010778
D7DU56_METV3	1.408	1.408	9.859	4.93	7.042	8.451	3.521	4.929	142	16,860			7.5658	2.9195	0.0012445
D7DU38_METV3	1.217	3.406	6.569	6.813	3.65	2.19	3.65	4.867	411	45,579	GO:0008901; GO:0016151; GO:0050454; GO:0050660; GO:0051536		2.0185	1.0133	0.00094044
D7DUU9_METV3	2.024	1.215	10.121	4.049	4.453	4.858	2.834	4.858	247	27,348			2.2394	1.1631	0.0052401
D7DS99_METV3	2.203	2.643	6.167	7.048	4.405	5.286	2.643	4.846	227	25,715	GO:0016740		0.32284	-1.6311	0.01117
D7DTL3_METV3	1.613	1.344	9.409	5.108	2.688	6.72	3.226	4.839	372	40,683			2.1869	1.1289	0.003058
D7DSE1_METV3	0.906	1.813	7.553	4.834	8.157	4.532	3.927	4.833	331	39,151			2.5765	1.3654	0.0090017
D7DQS7_METV3	1.598	2.055	9.817	5.479	2.968	5.023	3.196	4.794	438	49,127	GO:0010124; GO:0047475		0.47433	-1.076	0.040144
D7DV99_METV3	0.896	1.194	5.373	5.97	4.776	6.866	3.881	4.777	335	38,083	GO:0006813; GO:0008324; GO:0016021		10.086	3.3343	0.002447
D7DR86_METV3	1.818	1.364	8.182	6.136	3.182	4.545	2.955	4.773	440	49,668	GO:0010124; GO:0047475		0.42825	-1.2235	0.002086
D7DUU5_METV3	0.621	1.656	2.692	1.449	4.555	6.832	4.141	4.762	483	52,569	GO:0016021		0.21079	-2.2461	0.006787
D7DSB7_METV3	2.165	1.515	6.494	5.844	4.113	6.926	2.597	4.762	462	51,085	GO:0000287; GO:0004044; GO:0006189; GO:0006541; GO:0009113; GO:0009116; GO:0051539	METAL 241; /note="Iron-sulfur (4Fe-4S)"; /evidence="ECO:0000256|HAMAP-Rule:MF_01931, ECO:0000256|PIRSR:PIRSR000485-3"; METAL 288; /note="Magnesium"; /evidence="ECO:0000256|HAMAP-Rule:MF_01931, ECO:0000256|PIRSR:PIRSR000485-2"; METAL 350; /note="Magnesium"; /evidence="ECO:0000256|HAMAP-Rule:MF_01931, ECO:0000256|PIRSR:PIRSR000485-2"; METAL 351; /note="Magnesium"; /evidence="ECO:0000256|HAMAP-Rule:…	0.35694	-1.4862	0.0012448
D7DUL2_METV3	0.34	0	4.082	3.061	5.102	9.524	4.422	4.762	294	32,197	GO:0016021		29.857	4.9	1.24e-05
D7DSX4_METV3	0.752	3.008	8.02	5.013	4.261	4.762	4.01	4.762	399	43,698	GO:0004834		7.5011	2.9071	1.79e-06
D7DRY5_METV3	0.866	1.732	7.359	4.762	3.896	6.061	3.896	4.762	231	26,197	GO:0000105; GO:0000107; GO:0004359; GO:0005737; GO:0006541; GO:0016829		2.0147	1.0106	0.0013011
D7DQF1_METV3	1.361	0.68	6.122	8.844	5.442	4.762	3.401	4.762	147	16,875			7.5134	2.9095	4.57e-05
D7DV03_METV3	1.99	0.995	6.219	6.468	3.731	3.98	2.736	4.726	402	45,933	GO:0003676; GO:0006596; GO:0008168; GO:0016765; GO:0032259		0.39331	-1.3463	0.0033808
D7DQK9_METV3	1.969	1.575	6.299	7.48	3.937	7.874	2.756	4.725	254	28,753	GO:0005525; GO:0006777; GO:0046872; GO:0051539		2.0028	1.002	0.0083794
D7DT85_METV3	0.787	3.543	8.268	7.48	3.543	6.693	3.937	4.724	254	29,406	GO:0016853		0.24925	-2.0043	0.003712
D7DQE6_METV3	1.181	0.394	7.087	5.512	4.724	3.543	3.543	4.724	254	27,450	GO:0000287; GO:0005737; GO:0046474; GO:0047294	METAL 26; /note="Magnesium"; /evidence="ECO:0000256|HAMAP-Rule:MF_00112"; METAL 51; /note="Magnesium"; /evidence="ECO:0000256|HAMAP-Rule:MF_00112"	2.7272	1.4474	0.00028801
D7DQE3_METV3	1.667	0.556	8.333	4.722	5	5.278	3.056	4.723	360	41,161	GO:0004076; GO:0009102; GO:0046872; GO:0051539		0.46584	-1.1021	0.001904
D7DU92_METV3	0.671	1.342	6.711	6.04	2.013	4.027	4.027	4.698	149	17,431	GO:0003735; GO:0006412; GO:0022625; GO:0070180		0.23474	-2.0909	0.01265
D7DQI9_METV3	0.203	0.406	3.651	3.651	3.448	7.302	4.462	4.665	493	53,680	GO:0005298; GO:0015824; GO:0016021; GO:0031402		0.37484	-1.4157	0.0070295
D7DUG9_METV3	2.073	1.554	6.218	7.254	4.145	7.254	2.591	4.664	193	21,622	GO:0016829; GO:0106141		2.7999	1.4854	0.00065737
D7DQT7_METV3	2.907	1.744	7.558	6.395	4.07	3.488	1.744	4.651	172	19,772	GO:0016491		6.8667	2.7796	1.39e-05
D7DSH7_METV3	1.546	1.031	7.732	4.639	2.577	6.186	3.093	4.639	194	21,207			4.1664	2.0588	0.00090327
D7DT98_METV3	3.179	0.578	5.491	5.78	5.491	4.913	1.445	4.624	346	37,846			25.754	4.6867	1.4e-05
D7DTN2_METV3	1.846	0.615	8	8.308	4.615	4.308	2.769	4.615	325	36,515	GO:0004655; GO:0006782; GO:0046872	METAL 120; /note="Zinc; catalytic"; /evidence="ECO:0000256|PIRSR:PIRSR001415-3"; METAL 122; /note="Zinc; catalytic"; /evidence="ECO:0000256|PIRSR:PIRSR001415-3"; METAL 130; /note="Zinc; catalytic"; /evidence="ECO:0000256|PIRSR:PIRSR001415-3"; METAL 234; /note="Magnesium"; /evidence="ECO:0000256|PIRSR:PIRSR001415-5"	3.7445	1.9048	3.87e-05
D7DTJ9_METV3	1.418	0.709	7.447	6.028	6.383	7.092	3.191	4.609	282	31,814			0.11858	-3.0761	0.031201
D7DTK1_METV3	1.333	2.37	8.148	6.963	4.593	5.037	3.259	4.592	675	77,951	GO:0003723; GO:0006400; GO:0016763; GO:0046872	METAL 280; /note="Zinc"; /evidence="ECO:0000256|HAMAP-Rule:MF_01634"; METAL 282; /note="Zinc"; /evidence="ECO:0000256|HAMAP-Rule:MF_01634"; METAL 285; /note="Zinc"; /evidence="ECO:0000256|HAMAP-Rule:MF_01634"	0.34132	-1.5508	0.00044421
D7DUA5_METV3	0.917	2.752	11.009	2.752	1.835	5.963	3.67	4.587	218	24,064	GO:0003735; GO:0006412; GO:0015935; GO:0019843		0.29948	-1.7395	0.0029969
D7DUK2_METV3	0.571	1.524	7.238	5.714	1.714	4.571	4	4.571	525	56,876	GO:0004617; GO:0006564; GO:0051287		0.24806	-2.0113	0.00019554
D7DT74_METV3	2.841	2.273	8.523	7.102	8.239	5.966	1.705	4.546	352	39,676			8.0381	3.0069	0.00092819
D7DS92_METV3	0.758	2.273	9.091	5.303	3.03	5.303	3.788	4.546	132	14,255	GO:0003743; GO:0003746; GO:0005737; GO:0043022; GO:0045901; GO:0045905		0.27126	-1.8823	0.0032664
D7DU32_METV3	1.748	2.098	9.091	5.594	6.643	7.692	2.797	4.545	286	32,175			21.568	4.4308	0.0012696
D7DU24_METV3	1.124	1.124	5.618	2.247	4.494	5.618	3.371	4.495	89	9932	GO:0046914		211.02	7.7212	1.28e-06
D7DU57_METV3	1.013	1.302	8.538	4.486	8.973	6.368	3.473	4.486	691	79,577			5.4897	2.4567	0.00015355
D7DR28_METV3	1.866	1.493	6.343	7.836	4.478	7.463	2.612	4.478	268	30,020	GO:0005525; GO:0009058; GO:0043740		0.33262	-1.5881	0.02324
D7DU93_METV3	0.746	2.985	5.97	2.239	0.746	5.97	3.731	4.477	134	15,534	GO:0003735; GO:0005840; GO:0006412		0.16126	-2.6326	0.00077419
D7DRC9_METV3	1.235	2.716	7.16	7.16	5.679	4.198	3.21	4.445	405	45,819	GO:0009055; GO:0010181; GO:0046872		2.2289	1.1563	0.00077051
D7DTW0_METV3	2.667	1.778	11.556	6.222	3.111	6.667	1.778	4.445	225	26,096			0.36887	-1.4388	0.0015804
D7DR25_METV3	2.419	1.411	8.468	4.637	2.823	4.637	2.016	4.435	496	56,503	GO:0035598; GO:0046872; GO:0051539; GO:0061712		2.3775	1.2494	0.034081
D7DR30_METV3	2.204	1.928	9.091	4.408	5.234	6.336	2.204	4.408	363	41,385	GO:0016758		0.25379	-1.9783	0.00062392
D7DT04_METV3	1.951	1.951	5.366	6.829	5.854	4.878	2.439	4.39	205	23,308			0.28473	-1.8123	0.0022753
D7DR79_METV3	1.942	0.971	9.223	8.738	4.369	7.767	2.427	4.369	206	23,419			0.41414	-1.2718	0.0079754
D7DU31_METV3	2.174	0	13.043	8.696	3.261	4.348	2.174	4.348	92	10,542	GO:0055114		3.858	1.9478	5.94e-05
D7DQL0_METV3	2.609	2.319	8.406	6.957	3.768	6.377	1.739	4.348	345	40,218	GO:0005737; GO:0008033; GO:0046872; GO:0051539; GO:0102521	METAL 53; /note="Iron-sulfur 1 (4Fe-4S)"; /evidence="ECO:0000256|HAMAP-Rule:MF_01921"; METAL 66; /note="Iron-sulfur 1 (4Fe-4S)"; /evidence="ECO:0000256|HAMAP-Rule:MF_01921"; METAL 79; /note="Iron-sulfur 1 (4Fe-4S)"; /evidence="ECO:0000256|HAMAP-Rule:MF_01921"; METAL 89; /note="Iron-sulfur 2 (4Fe-4S-S-AdoMet)"; /evidence="ECO:0000256|HAMAP-Rule:MF_01921"; METAL 93; /note="Iron-sulfur 2 (4Fe-4S-S-A…	0.31535	-1.665	0.0018932
D7DV10_METV3	2.305	0.865	7.781	4.611	5.764	7.781	2.017	4.322	347	39,350	GO:0003824		3.2232	1.6885	0.0019448
D7DTW3_METV3	1.675	0.957	10.048	4.545	3.11	5.742	2.632	4.307	418	46,900	GO:0005737; GO:0016149		0.42379	-1.2386	0.0021916
D7DTU3_METV3	1.435	2.392	9.091	4.306	4.306	4.306	2.871	4.306	209	23,956			3.8333	1.9386	1.55e-05
D7DTE6_METV3	1.562	1.562	8.984	5.859	2.734	3.906	2.734	4.296	256	28,826			0.083605	-3.5803	0.0010635
D7DR93_METV3	1.429	2.143	7.143	7.857	1.429	3.571	2.857	4.286	140	15,639			4.7867	2.259	0.00013156
D7DS80_METV3	0	0.238	3.333	2.381	3.333	6.905	4.286	4.286	420	44,908	GO:0015293; GO:0015810; GO:0015813; GO:0016021		3.1768	1.6676	0.008004
D7DQU0_METV3	2.143	1.905	8.333	4.524	5	5.952	2.143	4.286	420	48,132	GO:0003723; GO:0008168; GO:0032259		0.45767	-1.1276	0.0034203
D7DRD1_METV3	1.744	0.969	9.302	4.845	4.264	3.682	2.519	4.263	516	59,747	GO:0003723; GO:0003824; GO:0008033		0.32315	-1.6297	0.0017082
D7DT08_METV3	0.704	4.225	6.338	7.746	3.521	2.817	3.521	4.225	142	16,703			0.214	-2.2243	0.0013443
D7DUC8_METV3	0.444	0.444	2.889	2.889	4	5.111	3.778	4.222	450	47,729	GO:0005886; GO:0015655; GO:0016021		0.45726	-1.1289	0.0038562
D7DUB2_METV3	0.766	0.383	8.046	9.195	4.215	6.13	3.448	4.214	261	28,986	GO:0015276; GO:0016020		2.1007	1.0709	0.036685
D7DQS8_METV3	0.574	0.382	3.059	2.868	4.78	7.648	3.633	4.207	523	57,536	GO:0016021; GO:0022857		0.47688	-1.0683	0.0090604
D7DU99_METV3	0	1.681	4.202	5.042	3.361	7.563	4.202	4.202	119	13,459	GO:0003735; GO:0006412; GO:0015934; GO:0019843		0.33597	-1.5736	0.00010024
D7DSD2_METV3	0.35	0	9.441	6.294	5.245	8.392	3.846	4.196	286	32,518			15.585	3.9621	0.0019358
D7DV27_METV3	0.898	1.497	6.886	7.485	0	6.287	3.293	4.191	334	35,098			0.42712	-1.2273	0.0036671
D7DTV8_METV3	2.091	3.136	9.059	8.014	4.181	4.53	2.091	4.182	287	32,683			3.7589	1.9103	0.00010059
D7DRA0_METV3	1.391	1.391	10.783	5.739	4.348	5.391	2.783	4.174	575	64,942	GO:0006814; GO:0008948		0.31409	-1.6707	1.58e-06
D7DR74_METV3	0.595	0.298	10.714	5.357	1.19	7.738	3.571	4.166	336	35,772	GO:0005840; GO:0006412; GO:0042254; GO:0070180		0.26381	-1.9224	0.00034145
D7DU69_METV3	1.036	0.518	10.363	4.145	1.554	8.29	3.109	4.145	193	21,600	GO:0003735; GO:0006412; GO:0015935; GO:0019843		0.21499	-2.2177	0.0022476
D7DR84_METV3	2.674	1.471	6.818	5.214	3.209	5.214	1.471	4.145	748	83,613	GO:0016491; GO:0030976		0.34259	-1.5454	0.00085219
D7DTW1_METV3	0.459	1.376	5.963	6.422	4.128	4.587	3.67	4.129	218	25,221	GO:0003735; GO:0006412; GO:0015935		0.27561	-1.8593	0.00055184
D7DSZ8_METV3	0.588	1.176	6.471	7.647	4.118	8.235	3.529	4.117	170	19,510			5.2952	2.4047	0.00045115
D7DV80_METV3	1.799	1.799	7.712	4.37	4.627	5.913	2.314	4.113	389	44,854	GO:0003824; GO:0031419; GO:0046872; GO:0051536		0.27745	-1.8497	0.013737
D7DS13_METV3	0.714	2.143	6.25	7.321	5.536	5.357	3.393	4.107	560	64,704	GO:0005975; GO:0008184; GO:0030170; GO:0102250; GO:0102499		3.6688	1.8753	0.0043149
D7DTD1_METV3	1.466	1.173	6.452	6.158	3.519	9.971	2.639	4.105	341	37,288			0.35266	-1.5037	0.0079363
D7DRP7_METV3	0	0	12.295	5.738	2.459	4.918	4.098	4.098	122	14,460			0.13046	-2.9383	0.017721
D7DTW9_METV3	2.339	2.339	8.772	5.848	3.509	5.848	1.754	4.093	171	19,586			0.14575	-2.7784	0.00078825
D7DTB1_METV3	0.962	0.962	5.288	3.846	8.173	6.25	3.125	4.087	416	48,603	GO:0016021		3.1686	1.6639	0.00091458
D7DTB0_METV3	2.624	1.166	6.997	5.539	4.665	5.248	1.458	4.082	343	39,506			2.8888	1.5305	2.31e-06
D7DV89_METV3	0.68	0.34	5.102	1.701	3.061	9.524	3.401	4.081	294	32,964	GO:0005886; GO:0016021		2.0636	1.0452	0.0086731
D7DSW6_METV3	0.289	1.445	8.092	5.78	5.202	6.936	3.757	4.046	346	38,709	GO:0016787		2.8556	1.5138	0.0021117
D7DR88_METV3	1.887	0.809	6.469	5.66	4.043	7.278	2.156	4.043	371	40,027	GO:0008939; GO:0009236		0.35451	-1.4961	0.00042605
D7DSX5_METV3	2.242	2.242	8.969	5.83	2.691	8.969	1.794	4.036	223	25,177	GO:0000162; GO:0004640		4.1038	2.037	0.00019941
D7DRW8_METV3	0.806	0.806	6.452	1.613	0.806	5.645	3.226	4.032	124	13,434	GO:0003735; GO:0005840; GO:0006412		0.14869	-2.7497	0.0015054
D7DST1_METV3	2.419	0	12.903	7.258	4.032	4.839	1.613	4.032	124	14,043	GO:0005737; GO:0051607		2.3761	1.2486	0.0094243
D7DRF9_METV3	0.73	0.365	13.869	7.299	4.745	5.109	3.285	4.015	274	31,686			0.45749	-1.1282	0.015576
D7DSG2_METV3	2.4	2.4	5.6	10.4	5.6	5.6	1.6	4	125	14,615			0.14548	-2.7811	0.016028
D7DT65_METV3	1.529	1.529	8.869	4.281	4.281	3.976	2.446	3.975	327	35,881	GO:0016491		4.9833	2.3171	2.5e-06
D7DRR3_METV3	3.311	2.649	12.583	5.298	3.974	5.96	0.662	3.973	151	17,779	GO:0003700		2.9093	1.5407	1.68e-05
D7DTZ9_METV3	1.98	0.99	7.426	4.95	4.95	5.446	1.98	3.96	202	22,644			3.1618	1.6608	0.010642
D7DRN0_METV3	0	1.316	12.719	3.947	1.754	3.07	3.947	3.947	228	25,277	GO:0003755		0.46528	-1.1038	0.00031218
D7DS08_METV3	1.754	1.316	7.895	9.649	4.386	5.702	2.193	3.947	228	26,103			0.47238	-1.082	0.0072996
D7DRF1_METV3	1.16	2.552	7.657	5.336	5.104	5.568	2.784	3.944	431	48,426	GO:0004347; GO:0005737; GO:0006094; GO:0006096		2.3933	1.259	0.035732
D7DRF3_METV3	1.232	2.463	7.882	7.635	8.128	7.389	2.709	3.941	406	48,110	GO:0004556; GO:0005975; GO:0103025		3.1501	1.6554	0.023831
D7DTE9_METV3	1.232	1.232	8.621	5.419	3.695	5.665	2.709	3.941	406	45,607	GO:0006777; GO:0032324		0.33685	-1.5698	0.026023
D7DSU5_METV3	1.62	3.009	6.25	6.019	5.787	5.556	2.315	3.935	432	51,255			0.1343	-2.8965	0.0048958
D7DQV1_METV3	0	1.961	0	0	0	3.922	3.922	3.922	51	5,895	GO:0003735; GO:0005840; GO:0006412		0.099158	-3.3341	0.013445
D7DQW3_METV3	1.961	2.451	13.235	5.392	2.451	5.882	1.961	3.922	204	22,853	GO:0008270		2.4978	1.3206	0.00017917
D7DU03_METV3	0.976	0	9.268	6.829	1.951	4.39	2.927	3.903	205	22,887	GO:0006935; GO:0016787		0.47632	-1.07	0.0024846
D7DSY6_METV3	1.707	4.146	8.293	5.61	4.634	2.439	2.195	3.902	410	45,846	GO:0008901; GO:0016151; GO:0050454; GO:0050660; GO:0051536		3.0579	1.6125	4.24e-05
D7DSF7_METV3	0.778	0.389	5.837	7.393	3.113	7.782	3.113	3.891	257	28,701			0.087751	-3.5104	0.00030212
D7DRB3_METV3	0	0	1.942	2.913	1.942	3.883	3.883	3.883	103	10,306			0.24783	-2.0126	0.036447
D7DRD2_METV3	0.679	2.262	6.109	8.597	2.941	4.299	3.167	3.846	442	48,831	GO:0016831		2.1865	1.1286	0.0035914
D7DUY1_METV3	1.709	1.923	6.41	6.624	5.769	6.838	2.137	3.846	468	53,336	GO:0003676		0.2996	-1.7389	0.017482
D7DUB8_METV3	1.914	2.871	9.569	6.699	2.871	5.263	1.914	3.828	209	24,050	GO:0016787; GO:0046872		3.7986	1.9255	5.5e-05
D7DT03_METV3	0	0.763	9.16	6.87	4.58	9.16	3.817	3.817	131	14,747			41.302	5.3681	2.56e-05
D7DR19_METV3	1.582	2.532	7.278	7.278	6.329	6.329	2.215	3.797	316	35,274	GO:0016301; GO:0016773		0.43405	-1.2041	0.01135
D7DSS4_METV3	1.549	0.688	7.229	7.229	6.024	6.196	2.238	3.787	581	68,598			2.8251	1.4983	0.014914
D7DUG8_METV3	0	0.444	8.889	5.556	2	5.111	3.778	3.778	450	49,833	GO:0003924; GO:0005525; GO:0006614; GO:0008312; GO:0048500		0.38802	-1.3658	0.0035254
D7DTD7_METV3	0.752	1.504	7.519	5.263	2.256	4.887	3.008	3.76	266	28,372	GO:0005506; GO:0009228; GO:0009229; GO:0016763; GO:0052837	METAL 166; /note="Iron; shared with adjacent protomer"; /evidence="ECO:0000256|HAMAP-Rule:MF_00304"; METAL 181; /note="Iron"; /evidence="ECO:0000256|HAMAP-Rule:MF_00304"	0.13289	-2.9117	3.78e-05
D7DT13_METV3	1.25	0.75	8.75	6.5	5.25	7	2.5	3.75	400	44,130			0.20795	-2.2657	5.15e-05
D7DQI1_METV3	0.416	3.326	6.653	6.653	5.821	6.237	3.326	3.742	481	55,696	GO:0016787		2.0365	1.0261	0.012704
D7DUK3_METV3	1.094	1.969	7.659	6.783	5.252	6.127	2.626	3.72	457	51,444	GO:0004632		0.37924	-1.3988	0.00095241
D7DUK1_METV3	0	0	11.111	7.407	2.469	3.704	3.704	3.704	81	9,221			3.1385	1.6501	2.67e-05
D7DSD1_METV3	1.235	0.926	8.642	7.716	5.247	6.481	2.469	3.704	324	36,602			0.2185	-2.1943	0.00016208
D7DR59_METV3	1.365	2.144	7.212	4.873	4.288	3.704	2.339	3.704	513	58,720	GO:0003824; GO:0046872; GO:0051536		0.16598	-2.5909	0.0089706
D7DRS3_METV3	1.711	1.956	7.335	5.134	1.222	6.357	1.956	3.667	409	43,782	GO:0003743; GO:0003746; GO:0003924; GO:0005525; GO:0046872	METAL 18; /note="Magnesium 2"; /evidence="ECO:0000256|HAMAP-Rule:MF_00119"; METAL 22; /note="Magnesium 1"; /evidence="ECO:0000256|HAMAP-Rule:MF_00119"; METAL 43; /note="Magnesium 2; via carbonyl oxygen"; /evidence="ECO:0000256|HAMAP-Rule:MF_00119"; METAL 45; /note="Magnesium 1"; /evidence="ECO:0000256|HAMAP-Rule:MF_00119"; METAL 58; /note="Zinc"; /evidence="ECO:0000256|HAMAP-Rule:MF_00119"; METAL…	0.35079	-1.5113	0.0023836
D7DU40_METV3	0	3.665	4.188	3.665	4.712	7.33	3.665	3.665	191	21,532	GO:0003700; GO:0016021		2.6833	1.424	0.01556
D7DTY4_METV3	2.033	1.22	10.163	6.504	4.065	6.911	1.626	3.659	246	28,523	GO:0003855; GO:0009073; GO:0009423		2.3898	1.2569	0.012372
D7DUV9_METV3	1.661	1.329	8.97	4.651	2.99	4.319	1.993	3.654	301	34,031			0.16585	-2.5921	0.0021802
D7DUP6_METV3	1.562	1.042	10.417	4.688	5.729	5.208	2.083	3.645	192	22,353			3.2937	1.7197	0.011002
D7DQX2_METV3	0.455	1.364	3.182	1.818	4.091	6.364	3.182	3.637	220	24,003	GO:0016021		2.0161	1.0116	0.027129
D7DSF9_METV3	1.613	0.806	11.694	5.242	2.823	8.871	2.016	3.629	248	28,327			0.038673	-4.6925	0.00084021
D7DTF4_METV3	1.034	0.775	5.426	6.977	5.685	6.718	2.584	3.618	387	43,500	GO:0016021		5.5228	2.4654	0.0019105
D7DT54_METV3	0.515	1.031	9.278	6.186	4.639	3.608	3.093	3.608	194	21,792	GO:0003824		3.3589	1.748	0.0037322
D7DS97_METV3	1.351	0.901	8.559	6.306	4.505	9.459	2.252	3.603	222	25,768			0.082805	-3.5941	0.0010082
D7DTE4_METV3	0.8	0.8	6	6.4	4.8	4.4	2.8	3.6	250	28,144	GO:0016740		8.5226	3.0913	0.0071727
D7DSX8_METV3	1.657	0.829	8.287	4.696	3.315	6.906	1.934	3.591	362	39,858	GO:0000162; GO:0000287; GO:0004048	METAL 105; /note="Magnesium 1"; /evidence="ECO:0000256|HAMAP-Rule:MF_00211"; METAL 241; /note="Magnesium 2"; /evidence="ECO:0000256|HAMAP-Rule:MF_00211"; METAL 242; /note="Magnesium 1"; /evidence="ECO:0000256|HAMAP-Rule:MF_00211"; METAL 242; /note="Magnesium 2"; /evidence="ECO:0000256|HAMAP-Rule:MF_00211"	2.6099	1.384	0.012733
D7DTI2_METV3	1.023	2.813	7.161	7.161	6.394	7.161	2.558	3.581	391	44,811	GO:0009055; GO:0010181; GO:0046872		3.3242	1.733	8.64e-05
D7DT22_METV3	1.432	1.193	5.967	5.251	5.728	6.205	2.148	3.58	419	47,355	GO:0016491		9.2755	3.2134	0.00035598
D7DV46_METV3	1.786	2.232	6.696	6.696	5.357	3.571	1.786	3.572	224	26,155	GO:0004061; GO:0019441		3.1808	1.6694	0.013734
D7DUX1_METV3	1.19	2.083	10.417	3.869	4.167	5.655	2.381	3.571	336	38,476	GO:0003723; GO:0031119; GO:0106029		0.37613	-1.4107	0.00050331
D7DQH6_METV3	1.515	4.04	6.566	6.566	5.303	5.556	2.02	3.535	396	45,139	GO:0003824		0.47838	-1.0638	0.011322
D7DS51_METV3	1.176	0	14.118	8.235	3.529	4.706	2.353	3.529	85	10,110			7.5723	2.9207	0.00053054
D7DS78_METV3	1.053	0.702	9.123	4.912	3.86	5.263	2.456	3.509	285	32,368	GO:0009236; GO:0016994		0.26148	-1.9352	0.01414
D7DUY0_METV3	1.747	1.747	4.803	6.55	5.24	6.55	1.747	3.494	229	26,137	GO:0016787		21.543	4.4292	0.00074729
D7DT39_METV3	0.581	1.163	2.907	2.326	2.326	6.977	2.907	3.488	344	37,192	GO:0016021		0.15432	-2.696	0.038828
D7DR96_METV3	0.663	0.663	7.794	5.97	2.819	8.458	2.819	3.482	603	66,170	GO:0004645; GO:0006206; GO:0006213; GO:0009032		0.34264	-1.5452	0.0083617
D7DUR2_METV3	0	0.694	4.167	6.25	6.25	6.944	3.472	3.472	144	16,248	GO:0016021		2.4276	1.2795	0.016397
D7DRE5_METV3	1.224	1.02	7.347	5.306	4.286	7.143	2.245	3.469	490	55,537	GO:0003824; GO:0051539		0.12703	-2.9767	0.0015834
D7DTH6_METV3	0.578	1.445	8.092	5.202	2.89	5.491	2.89	3.468	346	39,126	GO:0004764; GO:0009073; GO:0009423; GO:0019632; GO:0050661		0.47464	-1.0751	0.00090378
D7DTG2_METV3	1.238	1.485	9.901	5.941	7.673	8.416	2.228	3.466	404	47,773			2.849	1.5104	0.012253
D7DUG6_METV3	2.076	3.46	8.304	7.612	3.114	7.612	1.384	3.46	289	32,512	GO:0016853		0.4648	-1.1053	0.014171
D7DT30_METV3	1.282	0.855	11.538	9.829	3.419	3.419	2.137	3.419	234	27,642			0.093647	-3.4166	0.00036164
D7DRP8_METV3	0.426	0.851	9.362	7.66	3.404	5.106	2.979	3.405	235	26,519	GO:0008703; GO:0009231; GO:0050661		2.7061	1.4362	0.0008038
D7DRT4_METV3	2.041	2.041	11.565	4.082	3.401	10.204	1.361	3.402	147	16,916	GO:0003700		3.6356	1.8622	0.037019
D7DRQ7_METV3	0.562	0.562	10.112	6.18	5.618	7.865	2.809	3.371	178	20,650	GO:0016021		5.4647	2.4501	0.049491
D7DRT1_METV3	1.119	0	9.701	5.97	3.358	5.97	2.239	3.358	268	29,117			0.11764	-3.0875	0.0031781
D7DT92_METV3	0.833	1.667	10	1.667	1.667	8.333	2.5	3.333	120	12,990			4.2907	2.1012	5.55e-06
D7DUW3_METV3	0.952	3.333	7.619	6.19	3.81	3.571	2.381	3.333	420	46,097	GO:0008901; GO:0016151		0.35596	-1.4902	0.00033287
D7DT14_METV3	1.531	2.041	8.929	5.612	5.102	6.122	1.786	3.317	392	44,927	GO:0008171		0.17695	-2.4986	5.63e-06
D7DTI1_METV3	1.653	2.479	9.091	3.306	5.785	12.397	1.653	3.306	121	13,997	GO:0010038		9.6779	3.2747	0.00016827
D7DTM4_METV3	1.099	2.198	7.692	6.044	7.143	6.593	2.198	3.297	182	21,265	GO:0000213; GO:0003676; GO:0006388		0.01229	-6.3464	0.013475
D7DRV1_METV3	1.091	1.091	7.636	5.818	3.273	6.545	2.182	3.273	275	31,407	GO:0000179; GO:0003723; GO:0005737		0.30063	-1.7339	0.012353
D7DU67_METV3	0.467	2.57	6.075	6.542	1.636	3.738	2.804	3.271	428	46,587	GO:0003746; GO:0003924; GO:0005525; GO:0005737; GO:0016779		0.49472	-1.0153	0.014408
D7DQI8_METV3	0.651	1.303	8.795	7.166	4.235	8.795	2.606	3.257	307	34,057	GO:0004427; GO:0005737; GO:0046872		2.4294	1.2806	5.16e-06
D7DQE5_METV3	1.303	1.954	10.098	8.143	4.56	6.189	1.954	3.257	307	36,611			0.16595	-2.5911	0.017822
D7DT17_METV3	1.623	3.571	10.714	4.545	6.169	7.468	1.623	3.246	308	36,505	GO:0016853		20.262	4.3407	0.00030685
D7DQW0_METV3	1.079	0.719	12.95	4.317	5.036	7.554	2.158	3.237	278	32,143	GO:0016021		0.23536	-2.0871	0.0091313
D7DRT6_METV3	0.147	0.882	7.647	5	3.824	6.618	3.088	3.235	680	74,639	GO:0005886; GO:0015078; GO:0016021; GO:0033179		0.40408	-1.3073	0.00014401
D7DUV1_METV3	1.792	2.688	8.423	5.556	4.659	4.839	1.434	3.226	558	64,247	GO:0004789; GO:0008972; GO:0009228		0.060854	-4.0385	0.00044233
D7DT26_METV3	0	1.835	6.881	5.963	2.752	3.67	3.211	3.211	218	24,252	GO:0008641		0.25704	-1.9599	0.024615
D7DQL1_METV3	0.739	2.217	7.882	8.867	2.463	3.202	2.463	3.202	406	44,583	GO:0006096; GO:0046537; GO:0046872		2.0574	1.0408	0.0012738
D7DRQ0_METV3	1.064	2.128	10.106	6.383	3.191	5.319	2.128	3.192	188	21,193	GO:0016301		6.7538	2.7557	0.00033986
D7DTF1_METV3	1.064	0.532	12.766	5.851	6.915	2.66	2.128	3.192	188	22,583			2.977	1.5738	4.97e-05
D7DTL0_METV3	0.265	1.326	7.958	7.427	6.101	9.019	2.918	3.183	377	41,825			2.0039	1.0028	0.0067697
D7DRU7_METV3	0.636	2.119	11.229	6.568	3.39	9.746	2.542	3.178	472	54,418			0.29608	-1.7559	0.00091979
D7DR34_METV3	0.352	2.113	5.282	2.465	3.521	5.282	2.817	3.169	284	30,654	GO:0004222; GO:0005886; GO:0008270; GO:0016021	METAL 129; /note="Zinc; catalytic"; /evidence="ECO:0000256|HAMAP-Rule:MF_00188"; METAL 133; /note="Zinc; catalytic"; /evidence="ECO:0000256|HAMAP-Rule:MF_00188"; METAL 203; /note="Zinc; catalytic"; /evidence="ECO:0000256|HAMAP-Rule:MF_00188"	0.32729	-1.6114	4.48e-05
D7DTF6_METV3	0.526	4.737	6.842	6.316	1.579	5.263	2.632	3.158	190	21,189	GO:0000105; GO:0004424; GO:0005737		4.9483	2.3069	0.0039479
D7DSF2_METV3	1.053	1.053	6.316	8.07	6.316	6.316	2.105	3.158	285	32,684			0.022197	-5.4935	0.010943
D7DU20_METV3	1.575	0.787	8.661	3.937	3.937	7.087	1.575	3.15	127	14,036			6.3953	2.677	0.0001724
D7DS81_METV3	1.399	0.699	6.993	4.545	2.797	5.594	1.748	3.147	286	31,318			0.22741	-2.1366	0.046535
D7DV59_METV3	0.943	0.629	9.748	5.66	4.717	5.503	2.201	3.144	636	71,596	GO:0003723		0.3829	-1.385	7.07e-05
D7DU87_METV3	0.448	0.673	3.139	2.915	4.484	6.054	2.691	3.139	446	48,403	GO:0005886; GO:0006605; GO:0016021; GO:0065002		0.21963	-2.1869	0.031874
D7DSG4_METV3	1.095	1.565	8.451	6.729	6.103	7.825	2.034	3.129	639	73,953			0.14006	-2.8359	0.0017729
D7DV02_METV3	0.781	2.344	5.469	2.344	1.562	4.688	2.344	3.125	128	14,311	GO:0003735; GO:0005840; GO:0006412		0.41213	-1.2788	0.0050953
D7DR07_METV3	1.042	3.125	9.375	11.458	2.083	3.125	2.083	3.125	96	10,660			2.8605	1.5163	0.00090432
D7DV70_METV3	0.623	0.935	7.477	4.05	2.492	3.738	2.492	3.115	321	33,885	GO:0005737; GO:0006730; GO:0016705; GO:0018537; GO:0019386		2.0502	1.0358	0.0056952
D7DTT7_METV3	1.556	0.389	10.506	6.226	0.778	4.669	1.556	3.112	257	28,089	GO:0005525; GO:0043773; GO:0046872		0.1033	-3.275	0.00017686
D7DSX6_METV3	1.036	4.145	5.699	5.699	2.591	8.29	2.073	3.109	193	21,345	GO:0006541; GO:0016740		13.427	3.7471	1.62e-05
D7DT33_METV3	0.81	0.81	4.993	7.152	7.962	9.987	2.294	3.104	741	82,569			0.42265	-1.2425	0.010888
D7DVA7_METV3	1.379	0.69	7.586	7.586	4.483	6.552	1.724	3.103	290	33,033			0.14316	-2.8043	0.0032778
D7DQY4_METV3	0.775	2.326	8.527	5.426	4.651	5.426	2.326	3.101	129	15,289			2.3546	1.2355	0.007354
D7DUR3_METV3	0	0.617	4.938	4.321	1.235	11.111	3.086	3.086	162	17,768	GO:0016021		2.1551	1.1078	0.0033163
D7DRP1_METV3	0	0.308	8.923	6.462	2.154	4	3.077	3.077	325	37,463	GO:0000917; GO:0005525; GO:0046872		0.3041	-1.7174	0.0028742
D7DRN7_METV3	0	0	9.231	4.615	1.538	1.538	3.077	3.077	65	7,435	GO:0003735; GO:0005840; GO:0006412		0.29717	-1.7506	0.0056085
D7DRF6_METV3	1.84	0.613	9.816	4.294	9.202	7.362	1.227	3.067	163	19,048	GO:0016021		2.0437	1.0312	0.00066039
D7DTE8_METV3	0.678	0.339	6.102	4.407	4.068	7.119	2.373	3.051	295	32,224	GO:0015689; GO:0016021; GO:0046872		0.097065	-3.3649	0.013507
D7DUA0_METV3	0.758	0.758	6.818	2.273	1.515	6.818	2.273	3.031	132	14,255	GO:0003735; GO:0005840; GO:0006412; GO:0019843		0.33185	-1.5914	2.86e-05
D7DRP9_METV3	1.515	1.136	9.47	5.303	5.303	4.924	1.515	3.03	264	30,966	GO:0000287; GO:0004659	METAL 41; /note="Magnesium"; /evidence="ECO:0000256|HAMAP-Rule:MF_01139"; METAL 232; /note="Magnesium"; /evidence="ECO:0000256|HAMAP-Rule:MF_01139"	0.13628	-2.8754	0.016807
D7DS17_METV3	0.904	0.904	12.952	4.819	3.614	3.313	2.108	3.012	332	37,496	GO:0016429; GO:0031515		0.44731	-1.1607	0.00010492
D7DS09_METV3	0.779	2.727	15.455	6.494	4.805	7.143	2.208	2.987	770	90,294			0.3495	-1.5166	0.00057786
D7DU27_METV3	1.493	0.995	7.463	5.97	5.473	6.965	1.493	2.986	201	22,711	GO:0009058; GO:0016779		0.45556	-1.1343	0.018422
D7DRX0_METV3	0	0.746	6.716	4.478	2.985	4.478	2.985	2.985	134	14,861	GO:0003735; GO:0005840; GO:0006412		0.095376	-3.3902	0.0027333
D7DQG6_METV3	1.084	2.981	9.485	6.233	4.065	5.691	1.897	2.981	369	43,688	GO:0003896; GO:0046872; GO:1990077		0.057215	-4.1275	0.00076654
D7DR51_METV3	1.241	0.744	8.933	5.955	5.459	3.97	1.737	2.978	403	45,407	GO:0008168; GO:0009236; GO:0032259; GO:0046140		0.089285	-3.4854	0.00067363
D7DV20_METV3	0.847	1.271	6.78	8.475	5.932	10.593	2.119	2.966	236	25,874			3.2675	1.7082	0.0017341
D7DSX3_METV3	1.111	1.111	7.778	7.407	4.444	7.778	1.852	2.963	270	30,110	GO:0004834		12.107	3.5978	5.89e-05
D7DTI8_METV3	0.269	2.151	6.72	7.527	3.226	5.376	2.688	2.957	372	43,002	GO:0001522; GO:0003723; GO:0009982		0.37384	-1.4195	0.018334
D7DQF4_METV3	0.802	0.802	9.893	6.417	2.406	7.219	2.139	2.941	374	41,647	GO:0003856; GO:0009073; GO:0051287; GO:0102042		0.44335	-1.1735	0.039638
D7DUD0_METV3	1.765	0.588	10	5.294	3.529	8.824	1.176	2.941	170	19,167			2.7648	1.4672	0.00042549
D7DS03_METV3	1.129	1.58	7.675	6.546	3.386	6.546	1.806	2.935	443	49,929			0.44177	-1.1786	0.0012118
D7DUZ7_METV3	0.325	1.299	4.545	5.844	7.792	6.169	2.597	2.922	308	34,838			2.0397	1.0284	0.0065261
D7DRW9_METV3	0	0	7.299	1.46	2.92	5.109	2.92	2.92	137	15,145	GO:0003735; GO:0006412; GO:0015934		0.23604	-2.0829	0.00074325
D7DTC4_METV3	0.581	1.163	8.721	6.977	1.163	5.814	2.326	2.907	172	18,838	GO:0008233		3.8272	1.9363	3.55e-06
D7DSW8_METV3	1.163	0	7.558	4.07	4.651	6.977	1.744	2.907	172	19,388	GO:0016021		3.3429	1.7411	0.0084329
D7DR39_METV3	0.413	0.413	7.438	7.025	1.653	5.372	2.479	2.892	242	27,453	GO:0004852; GO:0006780; GO:0006782		2.7404	1.4544	0.0047102
D7DT84_METV3	1.109	0.887	6.43	9.534	7.095	9.313	1.774	2.883	451	50,399	GO:0000272		2.5736	1.3638	0.0083392
D7DT96_METV3	1.281	1.174	3.629	5.229	6.083	8.111	1.601	2.882	937	103,769			0.20117	-2.3135	0.00018546
D7DRZ4_METV3	0	3.349	8.134	5.742	3.349	5.263	2.871	2.871	209	24,425			2.5482	1.3495	0.0031354
D7DT64_METV3	0.315	4.101	9.779	5.678	7.886	4.101	2.524	2.839	317	38,239	GO:0016787		2.2128	1.1459	0.015488
D7DQU8_METV3	1.418	0.709	9.929	4.255	2.128	6.383	1.418	2.836	141	15,763	GO:0003735; GO:0005840; GO:0006412		0.37228	-1.4256	0.00066085
D7DT21_METV3	0.756	1.512	6.427	6.805	1.701	4.915	2.079	2.835	529	58,663	GO:0001514; GO:0003746; GO:0003924; GO:0005525; GO:0005737		0.43782	-1.1916	0.0064411
D7DV88_METV3	0	0.282	6.215	5.085	5.367	8.757	2.825	2.825	354	39,945	GO:0005886; GO:0016021		2.0603	1.0429	0.03235
D7DTQ2_METV3	0.188	0.753	9.416	7.91	3.013	5.273	2.637	2.825	531	60,873	GO:0019013		0.23279	-2.1029	0.00034704
D7DSE7_METV3	0.935	2.804	4.673	6.542	3.738	8.411	1.869	2.804	214	23,839	GO:0008168; GO:0032259		0.23464	-2.0915	0.019679
D7DU88_METV3	1.399	2.797	6.294	4.895	2.098	6.294	1.399	2.798	143	15,448	GO:0003735; GO:0006412; GO:0015934; GO:0019843		0.19093	-2.3888	5.5e-05
D7DTI0_METV3	0.669	0.86	5.927	5.354	3.346	6.883	2.103	2.772	1046	115,651	GO:0000166; GO:0005507; GO:0016021; GO:0019829; GO:0030001		2.5986	1.3777	4.55e-05
D7DTD6_METV3	0.69	2.069	5.517	6.207	4.828	6.207	2.069	2.759	145	15,766			147.22	7.2018	5.69e-06
D7DTH0_METV3	0.61	0	6.707	6.402	5.183	5.793	2.134	2.744	328	36,580			4.4372	2.1497	0.003302
D7DT88_METV3	0.909	2.727	9.091	3.636	2.727	8.182	1.818	2.727	110	12,122			2.3441	1.229	9.25e-05
D7DSI5_METV3	0.606	0.606	8.485	6.667	6.061	9.394	2.121	2.727	330	37,128	GO:0022857; GO:0043190		2.0824	1.0583	0.00021492
D7DTR9_METV3	0.454	1.814	8.39	6.803	5.896	10.204	2.268	2.722	441	49,463	GO:0016021		7.061	2.8199	0.00016395
D7DV47_METV3	1.357	4.525	9.05	4.977	3.62	6.787	1.357	2.714	221	24,576	GO:0003824		3.3127	1.728	0.0015259
D7DSH4_METV3	1.007	1.342	7.718	6.04	3.02	4.698	1.678	2.685	298	34,185	GO:0005737; GO:0008650		0.15825	-2.6597	0.00059925
D7DSF8_METV3	0.893	0	6.25	3.571	3.571	8.036	1.786	2.679	112	11,818			0.078863	-3.6645	7.9e-05
D7DV86_METV3	2.077	0.89	8.309	5.341	3.264	6.231	0.593	2.67	337	38,059	GO:0003700; GO:0008270; GO:0017025; GO:0070897	METAL 41; /note="Zinc"; /evidence="ECO:0000256|HAMAP-Rule:MF_00383"; METAL 44; /note="Zinc"; /evidence="ECO:0000256|HAMAP-Rule:MF_00383"; METAL 60; /note="Zinc"; /evidence="ECO:0000256|HAMAP-Rule:MF_00383"; METAL 63; /note="Zinc"; /evidence="ECO:0000256|HAMAP-Rule:MF_00383"	0.26565	-1.9124	0.00074792
D7DSF3_METV3	1.489	0.532	6.596	6.17	6.809	8.085	1.17	2.659	940	107,253			0.11961	-3.0636	0.0044707
D7DUL8_METV3	0.881	0	10.132	6.608	3.084	6.167	1.762	2.643	227	24,724	GO:0005886; GO:0015079		4.2297	2.0806	0.035921
D7DTQ3_METV3	0.439	1.316	9.649	4.386	2.193	4.386	2.193	2.632	228	25,569	GO:0003723; GO:0006364; GO:0008033; GO:0008168; GO:0032259		0.18846	-2.4077	0.00030023
D7DS59_METV3	0.782	1.173	8.735	6.519	6.128	6.258	1.825	2.607	767	90,381			0.11932	-3.0671	0.0037
D7DRR6_METV3	1.859	2.23	6.691	8.922	2.23	5.204	0.743	2.602	269	29,828	GO:0000166; GO:0005737; GO:0008253; GO:0046872	METAL 11; /note="Divalent metal cation"; /evidence="ECO:0000256|HAMAP-Rule:MF_00060"; METAL 12; /note="Divalent metal cation"; /evidence="ECO:0000256|HAMAP-Rule:MF_00060"; METAL 44; /note="Divalent metal cation"; /evidence="ECO:0000256|HAMAP-Rule:MF_00060"; METAL 100; /note="Divalent metal cation"; /evidence="ECO:0000256|HAMAP-Rule:MF_00060"	2.5172	1.3318	0.028797
D7DS18_METV3	0.649	1.948	8.442	5.844	5.844	5.844	1.948	2.597	154	17,295	GO:0016021		0.4024	-1.3133	0.0025624
D7DQJ3_METV3	0.865	1.729	7.205	4.899	4.899	9.51	1.729	2.594	347	38,428	GO:0005737; GO:0008654; GO:0016614; GO:0046872	METAL 156; /note="Zinc; catalytic"; /evidence="ECO:0000256|PIRSR:PIRSR000112-1"; METAL 238; /note="Zinc; catalytic"; /evidence="ECO:0000256|PIRSR:PIRSR000112-1"; METAL 259; /note="Zinc; catalytic"; /evidence="ECO:0000256|PIRSR:PIRSR000112-1"	0.48707	-1.0378	0.029943
D7DUS1_METV3	1.176	2.118	8	7.059	2.588	5.176	1.412	2.588	425	48,037			0.44554	-1.1664	0.0018249
D7DTY2_METV3	0.773	1.289	6.443	5.412	4.124	6.186	1.804	2.577	388	42,690	GO:0004107; GO:0009073; GO:0009423		2.5793	1.367	0.013501
D7DQF0_METV3	1.168	1.869	9.346	5.14	4.673	5.607	1.402	2.57	428	49,568	GO:0008168; GO:0032259		0.37201	-1.4266	0.00062497
D7DUL9_METV3	1.455	1.455	5.091	5.091	3.273	7.273	1.091	2.546	275	31,199			0.090268	-3.4696	0.0010795
D7DTS0_METV3	0.253	0.506	8.101	5.57	4.81	7.595	2.278	2.531	395	43,112	GO:0005886; GO:0016021		4.9429	2.3054	0.0035356
D7DRN4_METV3	0.949	0.633	9.177	8.228	3.165	3.165	1.582	2.531	316	35,521	GO:0004418; GO:0006782		0.44176	-1.1787	0.009027
D7DU22_METV3	0.936	1.092	5.46	3.744	4.524	7.8	1.56	2.496	641	70,846	GO:0005525; GO:0005886; GO:0015093; GO:0016021		14.724	3.8801	6.03e-05
D7DU04_METV3	0.826	1.033	8.678	5.165	4.752	11.57	1.653	2.479	484	56,541	GO:0008983		0.14298	-2.8061	0.0019309
D7DTC6_METV3	0.99	0.99	5.941	7.921	4.95	4.95	1.485	2.475	404	43,792			0.18637	-2.4238	0.00019098
D7DTR5_METV3	0	2.058	10.288	4.115	3.704	6.996	2.469	2.469	243	27,887	GO:0016021		6.0649	2.6005	0.00086195
D7DSX9_METV3	0.813	1.626	9.756	6.504	2.033	4.472	1.626	2.439	246	27,891	GO:0000162; GO:0004425		3.2193	1.6867	5.92e-05
D7DTZ3_METV3	1.951	3.415	8.78	9.756	2.439	6.829	0.488	2.439	205	23,346	GO:0005737; GO:0008175; GO:0008757		2.278	1.1878	0.0049197
D7DUM9_METV3	0	1.456	3.883	1.942	3.883	6.796	2.427	2.427	206	23,177	GO:0016021		3.047	1.6074	0.026938
D7DV66_METV3	0	1.205	7.229	6.024	2.41	3.614	2.41	2.41	83	9,740	GO:0003735; GO:0005840; GO:0006412		0.24721	-2.0162	0.0034275
D7DS12_METV3	0.846	0.705	5.779	4.863	5.144	8.457	1.55	2.396	1419	155,818			2.0163	1.0117	0.0025691
D7DRS7_METV3	0.366	0	6.593	10.44	2.93	8.608	2.015	2.381	546	58,182	GO:0005618		0.13283	-2.9124	0.00029721
D7DSD9_METV3	0.397	1.19	9.524	7.54	4.365	4.762	1.984	2.381	252	28,868			2.1574	1.1093	0.0013235
D7DUP7_METV3	0.792	0.792	9.763	7.124	4.749	4.749	1.583	2.375	379	44,005	GO:0016740		0.34035	-1.5549	0.00064703
D7DR11_METV3	0	0.472	9.434	4.717	2.83	5.189	2.358	2.358	212	23,011	GO:0009236; GO:0016993		0.23247	-2.1049	0.019733
D7DTD2_METV3	0.992	0.631	6.041	5.681	5.23	6.312	1.353	2.345	1109	124,324			7.8497	2.9726	1.87e-06
D7DTG5_METV3	0.977	2.148	6.641	6.055	4.297	4.883	1.367	2.344	512	58,199	GO:0006096; GO:0046537; GO:0046872		2.3278	1.219	0.014189
D7DSB1_METV3	0.701	0.935	8.178	6.542	6.075	7.009	1.636	2.337	428	47,789			3.0296	1.5991	0.00015431
D7DUY2_METV3	0.898	0.898	8.797	6.284	6.104	7.72	1.436	2.334	557	66,344	GO:0003824		0.24311	-2.0403	0.0022783
D7DUQ9_METV3	0	1.792	5.863	6.352	8.306	9.283	2.28	2.28	614	70,103			3.3718	1.7535	0.001619
D7DU06_METV3	0.568	1.705	6.818	7.386	3.409	2.273	1.705	2.273	176	19,806	GO:0003999; GO:0005737; GO:0006166; GO:0006168; GO:0044209		0.43762	-1.1922	0.0037865
D7DVA2_METV3	1.136	1.136	9.091	9.091	2.273	3.409	1.136	2.272	88	9,892			2.906	1.539	0.0037761
D7DT46_METV3	0.697	1.116	3.905	8.368	9.205	8.508	1.534	2.231	717	80,987			0.24354	-2.0378	0.0093048
D7DQF3_METV3	0.988	0.247	9.383	5.185	7.407	5.432	1.235	2.223	405	48,043	GO:0001522; GO:0003723; GO:0008033; GO:0009982		0.47073	-1.087	0.0010178
D7DS44_METV3	0	2.19	9.489	5.109	6.569	8.029	2.19	2.19	137	16,288	GO:0003700		2.8033	1.4871	0.00054247
D7DSM8_METV3	0	0	5.072	7.971	4.348	10.87	2.174	2.174	138	15,474	GO:0003700		2.1478	1.1028	0.011749
D7DR98_METV3	0	2.878	5.755	4.317	4.317	9.353	2.158	2.158	139	15,229	GO:0016021		0.21116	-2.2436	0.022609
D7DT02_METV3	0	1.064	6.915	4.787	2.66	5.319	2.128	2.128	188	20,351	GO:0016903		0.4951	-1.0142	0.0060069
D7DV85_METV3	0	1.064	5.319	3.191	4.255	4.255	2.128	2.128	94	10,692			0.18702	-2.4188	0.008006
D7DSR3_METV3	0.709	0.709	7.801	4.255	7.092	4.965	1.418	2.127	141	16,298			10.378	3.3755	0.018595
D7DT24_METV3	0.847	0.636	7.203	7.415	3.39	8.263	1.271	2.118	472	53,378	GO:0005525		0.19007	-2.3954	0.00057732
D7DS06_METV3	1.045	2.265	7.666	5.052	1.568	6.794	1.045	2.09	574	62,771	GO:0003852; GO:0009098		0.4552	-1.1354	0.0016055
D7DSS6_METV3	1.245	2.49	6.639	4.979	5.394	6.224	0.83	2.075	241	27,678	GO:0043571; GO:0051607		2.5563	1.3541	0.012621
D7DUG2_METV3	1.245	4.149	4.979	2.905	2.905	6.224	0.83	2.075	241	25,543	GO:0003735; GO:0006412; GO:0015934; GO:0019843		0.47429	-1.0762	0.026684
D7DTG3_METV3	0.69	2.069	9.655	6.207	2.759	3.448	1.379	2.069	145	15,955			3.2329	1.6928	0.0023906
D7DQH4_METV3	0	5.155	3.093	3.093	4.124	6.186	2.062	2.062	97	11,093	GO:0003735; GO:0005840; GO:0006412		0.32679	-1.6136	0.0060957
D7DTA0_METV3	0.685	2.055	6.507	8.219	5.137	6.164	1.37	2.055	292	34,037	GO:0008168; GO:0032259		0.10038	-3.3165	0.0002869
D7DUR1_METV3	0.662	1.325	6.291	5.298	8.278	9.934	1.325	1.987	302	34,956	GO:0016021		2.0643	1.0456	0.0020743
D7DQP0_METV3	0.488	3.415	7.317	7.317	4.878	6.341	1.463	1.951	205	22,786			2.5691	1.3612	6.97e-05
D7DRS2_METV3	0.853	0.853	10.661	4.478	5.97	4.051	1.066	1.919	469	55,172	GO:0003723; GO:0031119; GO:0106029		0.074655	-3.7436	0.0050522
D7DRQ5_METV3	0	0.272	8.719	7.357	5.45	8.992	1.907	1.907	367	40,610	GO:0008233; GO:0016021		0.48149	-1.0544	0.034563
D7DST4_METV3	1.034	1.034	8.966	5.345	5.517	5	0.862	1.896	580	67,532			0.47872	-1.0627	0.049969
D7DQK7_METV3	0.27	2.703	5.676	7.568	1.892	6.486	1.622	1.892	370	40,509	GO:0005525		0.22216	-2.1703	0.0013896
D7DUH2_METV3	0.629	1.887	10.063	3.774	3.145	7.547	1.258	1.887	159	18,121	GO:0015948		0.17259	-2.5346	0.0050077
D7DSF0_METV3	0.125	0.627	8.02	9.398	8.02	8.772	1.754	1.879	798	91,530			4.7604	2.2511	9.71e-06
D7DTA6_METV3	0.459	0.917	7.798	6.422	7.798	9.633	1.376	1.835	218	24,162	GO:0016021		2.8037	1.4874	0.0082814
D7DRZ6_METV3	0.913	2.74	6.393	8.676	4.11	2.74	0.913	1.826	219	25,472	GO:0003824		2.4821	1.3116	0.001201
D7DT25_METV3	0	0.909	5.909	3.182	5	8.636	1.818	1.818	220	23,606			2.7693	1.4695	0.019922
D7DUE0_METV3	0.257	0.514	5.913	4.627	3.085	7.455	1.542	1.799	389	41,531	GO:0005886; GO:0006605; GO:0016021; GO:0065002		0.33996	-1.5566	0.0060808
D7DTH1_METV3	0.8	0.615	3.815	6.277	6.954	10.523	0.985	1.785	1625	178,046			54.633	5.7717	8.8e-06
D7DTB5_METV3	0.444	1.778	4	5.778	6.667	7.556	1.333	1.777	225	24,684	GO:0016021		6.9726	2.8017	0.0012301
D7DTI5_METV3	0	0	10.619	4.425	2.655	4.425	1.77	1.77	113	12,546	GO:0006808; GO:0030234		0.23492	-2.0897	0.0043268
D7DSZ6_METV3	0.48	1.039	3.357	5.596	5.915	7.754	1.199	1.679	1251	137,806			2.6713	1.4176	0.017627
D7DT63_METV3	0.136	0.408	9.511	5.842	2.446	9.375	1.495	1.631	736	79,784	GO:0004888; GO:0006935; GO:0007165; GO:0016021		0.042389	-4.5602	0.010941
D7DU71_METV3	0	0.529	11.111	8.466	1.058	3.175	1.587	1.587	189	21,113	GO:0003723; GO:0005737; GO:0006353; GO:0031564		0.25929	-1.9473	0.015858
D7DU47_METV3	0.277	0.831	11.634	4.848	3.878	4.294	1.247	1.524	722	84,270			0.46484	-1.1052	0.0018738
D7DUF9_METV3	0	1.201	6.306	3.003	3.003	4.505	1.502	1.502	333	37,030	GO:0003735; GO:0005840; GO:0006412; GO:0019843		0.2576	-1.9568	0.00014261
D7DUY6_METV3	0	2	4.667	5.333	3.333	12	1.333	1.333	150	16,191	GO:0005198; GO:0016021; GO:0097588		0.371	-1.4305	0.031261
D7DRN5_METV3	0	0	17.722	5.063	2.532	7.595	1.266	1.266	79	9,159	GO:0006450; GO:0016740		0.096237	-3.3773	0.042464
D7DSN0_METV3	0	1.19	4.762	1.19	7.143	8.333	1.19	1.19	84	9,816	GO:0016021		2.3655	1.2421	0.023652
D7DUG0_METV3	0.395	1.976	5.929	4.348	0.791	6.324	0.791	1.186	253	27,020	GO:0003735; GO:0005840; GO:0006412; GO:0019843		0.31181	-1.6813	0.00034317
D7DSA7_METV3	0	0.503	13.065	8.04	3.518	6.533	1.005	1.005	199	22,935			4.5828	2.1962	0.0025452
D7DTB2_METV3	0.488	1.951	3.902	5.366	8.293	13.171	0.488	0.976	205	22,327	GO:0016021		0.23641	-2.0806	0.0034236
D7DSF4_METV3	0	0	9.829	5.983	3.846	9.829	0.855	0.855	234	25,692			0.099514	-3.329	0.00015575
D7DRP6_METV3	0	1.23	7.377	6.148	8.197	5.738	0.82	0.82	244	28,485			0.48337	-1.0488	0.046264

## Sheet: S3b Cys rich Protein Volcano
Accession #	%cys	% his	%glu	%asp	%tyr	%ser	%tiny	%arom	Length	Mass	Gene ontology IDs	Metal binding	log2(FC)	p value
D7DUA9_METV3	14.815	0	9.259	0	3.704	1.852	55.556	5.556	54	6,056			2.8315	0.012243
D7DTH3_METV3	13.333	0	8.333	6.667	5	6.667	56.667	15	60	6,819	GO:0005506		5.5057	0.0072742
D7DT05_METV3	11.765	1.471	2.941	10.294	5.882	2.941	54.412	10.294	68	7,749			2.9956	0.00042348
D7DT93_METV3	11.745	1.342	1.678	5.034	1.678	3.691	73.49	3.691	298	28,767			3.7404	0.012612
D7DUS0_METV3	10.965	0.439	6.14	5.263	2.632	5.263	50	6.14	228	25,679			-2.0766	0.023126
D7DSZ4_METV3	10.204	1.02	10.204	3.061	6.122	5.102	44.898	13.265	98	11,438			1.8331	3.39e-05
D7DUU1_METV3	10.193	0.351	7.557	5.097	3.515	5.975	54.306	5.272	569	63,522			-2.3623	0.0010711
D7DTS5_METV3	9.877	1.235	8.642	4.938	2.469	3.704	59.259	4.938	81	8,557			1.7376	0.035569
D7DQY1_METV3	9.639	2.41	6.024	5.422	3.012	3.614	48.795	8.434	166	18,804			2.2625	0.0018159
D7DQY2_METV3	9.486	1.976	9.486	7.905	1.976	3.162	47.036	5.534	253	28,468			1.1867	0.010634
D7DU36_METV3	8.333	1.754	6.579	6.14	1.754	5.263	57.456	5.263	228	24,191	GO:0016151; GO:0050454; GO:0050660; GO:0051536		1.7252	0.005189
D7DUR8_METV3	7.937	2.381	10.317	7.143	3.968	4.762	45.238	9.524	126	14,525			2.4585	0.022297
D7DQY0_METV3	7.876	0.239	9.308	4.773	5.012	6.205	52.506	7.876	419	47,680			1.6185	0.00034668
D7DU96_METV3	7.547	0	1.887	1.887	3.774	1.887	39.623	11.321	53	6,116	GO:0003735; GO:0006412; GO:0008270; GO:0015935; GO:0019843	METAL 17; /note="Zinc"; /evidence="ECO:0000256|HAMAP-Rule:MF_01364"; METAL 20; /note="Zinc"; /evidence="ECO:0000256|HAMAP-Rule:MF_01364"; METAL 36; /note="Zinc"; /evidence="ECO:0000256|HAMAP-Rule:MF_01364"; METAL 39; /note="Zinc"; /evidence="ECO:0000256|HAMAP-Rule:MF_01364"	-3.3254	0.00054829
D7DTU4_METV3	7.273	1.818	12.727	5.455	1.818	5.455	38.182	9.091	55	6,423			2.6079	0.0049764
D7DU23_METV3	6.557	0	13.115	3.279	0	14.754	47.541	3.279	61	6,962			6.1131	0.00082277
D7DUA3_METV3	5.882	0.98	7.843	9.804	0.98	1.961	44.118	4.902	102	11,430	GO:0003743		-2.0467	0.02877
D7DTK6_METV3	5.181	1.554	9.326	5.699	4.145	6.218	47.15	9.326	193	21,727	GO:0015948; GO:0051539; GO:0051912		2.8188	9.79e-06
D7DTL7_METV3	4.922	2.073	7.254	7.772	3.627	3.109	50.777	9.326	386	42,975	GO:0051536		1.3348	0.0093862
D7DUW2_METV3	4.878	2.091	8.014	6.272	2.787	5.575	55.052	7.317	287	30,822	GO:0016491; GO:0051536		-1.0144	0.00021907
D7DT94_METV3	4.659	1.434	9.319	2.509	1.792	7.527	49.821	5.735	279	30,879			6.576	3.91e-05
D7DU44_METV3	4.598	0.575	8.046	3.448	4.598	8.621	44.828	11.494	174	19,981			-1.9549	9.27e-05
D7DT18_METV3	4.412	0	4.412	1.471	2.941	5.882	48.529	4.412	68	7,366	GO:0046914		6.5305	0.0041432
D7DTJ4_METV3	4.324	1.081	7.568	5.946	2.162	4.324	50.27	7.568	185	20,559	GO:0015948; GO:0051539; GO:0051912		-1.6674	0.00057092
D7DV14_METV3	4.301	3.226	5.376	1.075	5.376	2.151	38.71	11.828	93	10,886	GO:0003735; GO:0005840; GO:0006412; GO:0008270; GO:0070180	METAL 11; /note="Zinc"; /evidence="ECO:0000256|HAMAP-Rule:MF_01476"; METAL 14; /note="Zinc"; /evidence="ECO:0000256|HAMAP-Rule:MF_01476"; METAL 70; /note="Zinc"; /evidence="ECO:0000256|HAMAP-Rule:MF_01476"; METAL 73; /note="Zinc"; /evidence="ECO:0000256|HAMAP-Rule:MF_01476"	3.1355	0.045044
D7DUQ5_METV3	4.167	1.042	4.167	1.042	4.167	7.292	51.042	8.333	96	10,692	GO:0003735; GO:0005840; GO:0006412; GO:0008270; GO:0070180	METAL 41; /note="Zinc"; /evidence="ECO:0000256|HAMAP-Rule:MF_00327"; METAL 44; /note="Zinc"; /evidence="ECO:0000256|HAMAP-Rule:MF_00327"; METAL 59; /note="Zinc"; /evidence="ECO:0000256|HAMAP-Rule:MF_00327"; METAL 62; /note="Zinc"; /evidence="ECO:0000256|HAMAP-Rule:MF_00327"	-2.6516	0.0049138
D7DTJ6_METV3	4.142	1.775	10.059	6.509	3.55	6.509	42.012	8.284	169	19,321			3.3907	3.5e-05
D7DT90_METV3	4.088	0.943	9.748	6.289	3.774	6.918	50	7.862	318	35,281			2.3205	0.00064842
D7DRZ3_METV3	4.02	2.01	7.035	6.533	3.015	3.015	57.286	9.548	199	21,752	GO:0016740		1.6679	0.0023963
D7DT55_METV3	4	2	6	6	4	6	49.5	10.5	200	22,250	GO:0016491		3.4963	0.00017266
D7DSB2_METV3	3.865	1.208	5.556	3.623	6.28	9.42	56.522	11.836	414	46,406			2.1062	0.0060745
D7DUV0_METV3	3.806	3.114	8.651	5.536	3.806	6.228	44.291	8.304	289	32,901	GO:0003824; GO:0046872; GO:0051536		1.5329	0.023704
D7DUK9_METV3	3.788	1.515	8.081	4.798	4.04	4.293	50.253	8.838	396	43,952			1.7077	0.00056643
D7DTK7_METV3	3.595	2.941	8.17	6.536	4.248	3.922	48.693	11.111	306	34,176	GO:0015948; GO:0051912		2.6835	5.04e-05
D7DTV7_METV3	3.571	0.893	10.714	3.571	2.679	5.357	41.964	9.821	112	13,041			1.7033	0.027576
D7DTC5_METV3	3.571	2.551	13.265	5.102	5.102	2.041	43.367	11.735	196	22,592	GO:0008270		-1.8499	0.021716
D7DV41_METV3	3.533	1.902	6.793	6.25	3.533	4.076	50.815	9.239	368	40,854	GO:0046872		-1.6837	0.00032175
D7DRY9_METV3	3.459	1.258	7.547	6.289	4.717	4.717	43.082	10.692	318	37,216	GO:0003824; GO:0046872; GO:0051536		-2.9996	0.00012921
D7DV61_METV3	3.448	0.796	9.549	7.427	4.509	7.427	46.684	7.958	377	42,918	GO:0043023		-1.691	0.0059595
D7DT91_METV3	3.413	1.365	7.167	5.461	4.096	7.85	50.171	9.556	293	32,561			1.3554	0.0010433
D7DTB4_METV3	3.39	1.977	7.345	6.497	3.672	7.91	46.893	7.627	354	39,609	GO:0004076; GO:0005506; GO:0009102; GO:0051537; GO:0051539	METAL 96; /note="Iron-sulfur 1 (4Fe-4S-S-AdoMet)"; /evidence="ECO:0000256|HAMAP-Rule:MF_01694, ECO:0000256|PIRSR:PIRSR001619-1"; METAL 100; /note="Iron-sulfur 1 (4Fe-4S-S-AdoMet)"; /evidence="ECO:0000256|HAMAP-Rule:MF_01694, ECO:0000256|PIRSR:PIRSR001619-1"; METAL 103; /note="Iron-sulfur 1 (4Fe-4S-S-AdoMet)"; /evidence="ECO:0000256|HAMAP-Rule:MF_01694, ECO:0000256|PIRSR:PIRSR001619-1"; METAL 139;…	-2.6255	0.0037286
D7DT95_METV3	3.333	1.556	6.444	5.333	5.333	7.778	49.111	11.333	202	51,397	GO:0003824; GO:0046872; GO:0051536		5.2127	0.00011562
D7DRR3_METV3	3.311	2.649	12.583	5.298	3.974	5.96	37.086	10.596	151	17,779	GO:0003700		1.5407	1.68e-05
D7DV78_METV3	3.311	1.987	6.623	3.974	1.987	3.974	56.954	6.623	151	16,245			-1.4441	0.029918
D7DRT0_METV3	3.297	1.648	8.242	5.495	4.945	5.495	45.055	10.44	182	20,616			-4.9603	0.00012566
D7DU12_METV3	3.209	2.139	8.021	6.417	3.743	4.813	45.989	11.23	187	21,227	GO:0016491		2.4353	0.0014241
D7DT98_METV3	3.179	0.578	5.491	5.78	5.491	4.913	54.624	11.272	346	37,846			4.6867	1.4e-05
D7DS86_METV3	3.125	3.646	13.021	3.646	6.771	2.604	38.542	15.104	192	22,292	GO:0005506; GO:0016491		2.4087	3.97e-05
D7DT01_METV3	2.99	1.495	8.97	4.319	3.488	6.645	51.329	8.306	602	66,082	GO:0030976; GO:0043805; GO:0046872; GO:0051539	METAL 549; /note="Iron-sulfur 1 (4Fe-4S)"; /evidence="ECO:0000256|PIRSR:PIRSR006439-50"; METAL 552; /note="Iron-sulfur 1 (4Fe-4S)"; /evidence="ECO:0000256|PIRSR:PIRSR006439-50"; METAL 555; /note="Iron-sulfur 1 (4Fe-4S)"; /evidence="ECO:0000256|PIRSR:PIRSR006439-50"; METAL 560; /note="Iron-sulfur 2 (4Fe-4S)"; /evidence="ECO:0000256|PIRSR:PIRSR006439-50"; METAL 579; /note="Iron-sulfur 2 (4Fe-4S)"; …	-1.6139	0.00013886
D7DTN1_METV3	2.927	1.463	8.78	5.61	4.634	5.366	46.098	9.756	410	46,505	GO:0008233		-2.0708	0.00067301
D7DSR8_METV3	2.921	1.46	7.84	5.073	5.995	5.688	42.045	12.068	1301	150,696	GO:0003676; GO:0004386; GO:0005524		-1.9727	0.014638
D7DQT7_METV3	2.907	1.744	7.558	6.395	4.07	3.488	44.767	11.047	172	19,772	GO:0016491		2.7796	1.39e-05
D7DSG6_METV3	2.899	0.966	6.522	6.522	4.106	5.314	43.961	12.802	414	47,917	GO:0016491; GO:0051536		2.5408	0.00090375
D7DS36_METV3	2.89	2.89	6.936	2.312	4.046	4.046	45.665	9.249	173	19,619	GO:0003735; GO:0005840; GO:0006412		-2.2314	0.00010819
D7DV44_METV3	2.88	2.356	7.853	3.927	3.141	8.115	49.738	8.377	382	42,431	GO:0004076; GO:0009102; GO:0046872; GO:0051539		-2.975	0.0016848
D7DT74_METV3	2.841	2.273	8.523	7.102	8.239	5.966	54.261	16.761	352	39,676			3.0069	0.00092819
D7DSB3_METV3	2.75	1.375	6.483	4.519	7.466	7.662	52.063	13.556	509	58,296			2.377	0.0002081
D7DU41_METV3	2.732	3.825	8.743	4.918	4.918	4.372	44.262	12.022	183	20,666	GO:0008738		1.6539	0.0066514
D7DRE2_METV3	2.724	1.167	10.506	7.393	4.669	4.28	45.136	9.339	257	29,476	GO:0003824; GO:0046872; GO:0051536		1.2207	0.00064119
D7DR84_METV3	2.674	1.471	6.818	5.214	3.209	5.214	53.476	8.021	748	83,613	GO:0016491; GO:0030976		-1.5454	0.00085219
D7DTW0_METV3	2.667	1.778	11.556	6.222	3.111	6.667	44.889	9.778	225	26,096			-1.4388	0.0015804
D7DTB0_METV3	2.624	1.166	6.997	5.539	4.665	5.248	47.813	9.329	343	39,506			1.5305	2.31e-06
D7DQL0_METV3	2.609	2.319	8.406	6.957	3.768	6.377	42.899	10.435	345	40,218	GO:0005737; GO:0008033; GO:0046872; GO:0051539; GO:0102521	METAL 53; /note="Iron-sulfur 1 (4Fe-4S)"; /evidence="ECO:0000256|HAMAP-Rule:MF_01921"; METAL 66; /note="Iron-sulfur 1 (4Fe-4S)"; /evidence="ECO:0000256|HAMAP-Rule:MF_01921"; METAL 79; /note="Iron-sulfur 1 (4Fe-4S)"; /evidence="ECO:0000256|HAMAP-Rule:MF_01921"; METAL 89; /note="Iron-sulfur 2 (4Fe-4S-S-AdoMet)"; /evidence="ECO:0000256|HAMAP-Rule:MF_01921"; METAL 93; /note="Iron-sulfur 2 (4Fe-4S-S-A…	-1.665	0.0018932
D7DV60_METV3	2.606	0.977	9.121	3.909	3.583	6.515	51.466	7.166	307	33,184	GO:0004413; GO:0005524; GO:0005737; GO:0009088		-1.5129	0.00037484
D7DV43_METV3	2.544	2.153	7.632	6.458	3.914	4.305	49.902	10.763	511	57,041			-1.2172	0.00090597
D7DT99_METV3	2.518	0.36	7.194	6.835	4.676	2.878	52.518	7.194	278	30,412	GO:0005524; GO:0009399; GO:0016163; GO:0018697; GO:0046872; GO:0051539	METAL 94; /note="Iron-sulfur (4Fe-4S); shared with dimeric partner"; /evidence="ECO:0000256|HAMAP-Rule:MF_00533"; METAL 130; /note="Iron-sulfur (4Fe-4S); shared with dimeric partner"; /evidence="ECO:0000256|HAMAP-Rule:MF_00533"	-1.4561	0.00045222
D7DU35_METV3	2.482	2.128	5.674	7.092	4.61	5.674	53.546	10.638	282	30,916	GO:0016151; GO:0050454; GO:0050660; GO:0051536		1.021	0.0013333
D7DRF2_METV3	2.469	1.728	8.642	5.432	4.691	7.901	47.16	9.877	405	45,709	GO:0016740		1.446	0.00082496
D7DTE2_METV3	2.466	2.466	7.175	5.381	3.363	5.157	51.121	10.987	446	49,687	GO:0015948; GO:0018493		1.0605	0.016285
D7DV55_METV3	2.454	1.227	12.883	4.908	4.908	7.975	41.104	7.975	163	18,807	GO:0003677		-2.1442	0.0017507
D7DTB7_METV3	2.449	1.429	8.571	3.469	3.469	5.714	52.653	8.776	490	53,553	GO:0016903; GO:0030976		-2.2639	9.43e-05
D7DR52_METV3	2.429	1.215	7.692	6.883	3.239	6.073	48.988	7.287	247	27,202	GO:0051536		-1.0902	0.00038266
D7DQG1_METV3	2.429	0.81	9.312	5.263	5.668	4.049	42.105	12.146	247	28,476	GO:0000287; GO:0016840; GO:0051539; GO:1904047	METAL 28; /note="Iron-sulfur (4Fe-4S-S-AdoMet)"; /evidence="ECO:0000256|HAMAP-Rule:MF_00917"; METAL 32; /note="Iron-sulfur (4Fe-4S-S-AdoMet)"; /evidence="ECO:0000256|HAMAP-Rule:MF_00917"; METAL 35; /note="Iron-sulfur (4Fe-4S-S-AdoMet)"; /evidence="ECO:0000256|HAMAP-Rule:MF_00917"	-1.6037	0.00027993
D7DR25_METV3	2.419	1.411	8.468	4.637	2.823	4.637	46.976	8.871	496	56,503	GO:0035598; GO:0046872; GO:0051539; GO:0061712		1.2494	0.034081
D7DST1_METV3	2.419	0	12.903	7.258	4.032	4.839	41.935	6.452	124	14,043	GO:0005737; GO:0051607		1.2486	0.0094243
D7DTG4_METV3	2.415	1.691	10.386	4.952	4.469	4.71	43.599	9.541	828	94,272	GO:0003677; GO:0003917; GO:0005694; GO:0006265; GO:0046872		-1.6741	0.0032384
D7DSA4_METV3	2.405	2.405	6.613	7.415	5.01	5.21	50.301	11.022	499	56,364			3.7148	7.46e-07
D7DS29_METV3	2.404	1.202	10.096	6.971	4.808	6.971	43.269	9.856	416	48,229	GO:0016645		-1.8357	0.00028729
D7DSG2_METV3	2.4	2.4	5.6	10.4	5.6	5.6	40	12.8	125	14,615			-2.7811	0.016028
D7DV51_METV3	2.362	2.362	8.661	5.512	6.299	3.937	40.945	14.961	127	14,988	GO:0000105; GO:0000287; GO:0004635; GO:0005737; GO:0008270	METAL 84; /note="Magnesium"; /evidence="ECO:0000256|HAMAP-Rule:MF_01021"; METAL 85; /note="Zinc; shared with dimeric partner"; /evidence="ECO:0000256|HAMAP-Rule:MF_01021"; METAL 86; /note="Magnesium"; /evidence="ECO:0000256|HAMAP-Rule:MF_01021"; METAL 88; /note="Magnesium"; /evidence="ECO:0000256|HAMAP-Rule:MF_01021"; METAL 101; /note="Zinc; shared with dimeric partner"; /evidence="ECO:0000256|HA…	1.2825	0.0082545
D7DT97_METV3	2.358	0.982	7.466	7.662	4.322	5.305	47.741	9.43	509	57,523	GO:0003824; GO:0046872; GO:0051536		2.0168	0.0030776
D7DRG6_METV3	2.353	2.118	8.235	5.647	7.294	5.412	43.294	13.882	425	49,416	GO:0016491; GO:0051536		3.768	0.00091282
D7DTW9_METV3	2.339	2.339	8.772	5.848	3.509	5.848	45.614	8.772	171	19,586			-2.7784	0.00078825
D7DUU8_METV3	2.326	3.488	12.791	4.651	0	4.651	51.163	6.977	86	9,395	GO:0009055; GO:0015035; GO:0045454		3.0787	0.00021242
D7DQW4_METV3	2.326	2.791	9.302	6.047	3.721	7.442	37.209	10.233	215	24,917	GO:0003677		1.5819	0.00012103
D7DUS3_METV3	2.318	1.325	8.609	5.298	6.623	4.967	40.728	14.57	302	35,532	GO:0003677; GO:0003916; GO:0005694; GO:0006265		-1.0565	0.00028261
D7DV10_METV3	2.305	0.865	7.781	4.611	5.764	7.781	44.669	10.375	347	39,350	GO:0003824		1.6885	0.0019448
D7DSX5_METV3	2.242	2.242	8.969	5.83	2.691	8.969	46.188	7.623	223	25,177	GO:0000162; GO:0004640		2.037	0.00019941
D7DRV0_METV3	2.233	1.914	4.944	6.22	2.871	6.858	52.632	7.496	627	68,236	GO:0006091; GO:0016151; GO:0018492; GO:0043885; GO:0051539	METAL 37; /note="Iron-sulfur 1 (4Fe-4S); shared with dimeric partner"; /evidence="ECO:0000256|PIRSR:PIRSR005023-1"; METAL 46; /note="Iron-sulfur 2 (4Fe-4S)"; /evidence="ECO:0000256|PIRSR:PIRSR005023-1"; METAL 49; /note="Iron-sulfur 2 (4Fe-4S)"; /evidence="ECO:0000256|PIRSR:PIRSR005023-1"; METAL 54; /note="Iron-sulfur 2 (4Fe-4S)"; /evidence="ECO:0000256|PIRSR:PIRSR005023-1"; METAL 71; /note="Iron-…	4.0603	6.75e-06
D7DR30_METV3	2.204	1.928	9.091	4.408	5.234	6.336	40.771	9.366	363	41,385	GO:0016758		-1.9783	0.00062392
D7DS99_METV3	2.203	2.643	6.167	7.048	4.405	5.286	47.137	12.775	227	25,715	GO:0016740		-1.6311	0.01117
D7DU31_METV3	2.174	0	13.043	8.696	3.261	4.348	40.217	7.609	92	10,542	GO:0055114		1.9478	5.94e-05
D7DT41_METV3	2.174	1.087	11.141	3.804	3.533	4.076	42.12	8.696	368	42,444	GO:0005506; GO:0016765; GO:0016841; GO:0051539	METAL 60; /note="Iron-sulfur (4Fe-4S-S-AdoMet)"; /evidence="ECO:0000256|HAMAP-Rule:MF_01611"; METAL 64; /note="Iron-sulfur (4Fe-4S-S-AdoMet)"; /evidence="ECO:0000256|HAMAP-Rule:MF_01611"; METAL 67; /note="Iron-sulfur (4Fe-4S-S-AdoMet)"; /evidence="ECO:0000256|HAMAP-Rule:MF_01611"	-1.0852	0.00018461
D7DSB7_METV3	2.165	1.515	6.494	5.844	4.113	6.926	50.433	8.658	462	51,085	GO:0000287; GO:0004044; GO:0006189; GO:0006541; GO:0009113; GO:0009116; GO:0051539	METAL 241; /note="Iron-sulfur (4Fe-4S)"; /evidence="ECO:0000256|HAMAP-Rule:MF_01931, ECO:0000256|PIRSR:PIRSR000485-3"; METAL 288; /note="Magnesium"; /evidence="ECO:0000256|HAMAP-Rule:MF_01931, ECO:0000256|PIRSR:PIRSR000485-2"; METAL 350; /note="Magnesium"; /evidence="ECO:0000256|HAMAP-Rule:MF_01931, ECO:0000256|PIRSR:PIRSR000485-2"; METAL 351; /note="Magnesium"; /evidence="ECO:0000256|HAMAP-Rule:…	-1.4862	0.0012448
D7DQU0_METV3	2.143	1.905	8.333	4.524	5	5.952	44.048	10.714	420	48,132	GO:0003723; GO:0008168; GO:0032259		-1.1276	0.0034203
D7DTV8_METV3	2.091	3.136	9.059	8.014	4.181	4.53	43.206	11.15	287	32,683			1.9103	0.00010059
D7DQY7_METV3	2.088	3.48	7.889	5.568	2.088	4.872	49.652	8.585	431	47,839	GO:0004000; GO:0006556; GO:0046872; GO:0050270; GO:0090613	METAL 64; /note="Zinc; via tele nitrogen"; /evidence="ECO:0000256|HAMAP-Rule:MF_01281"; METAL 66; /note="Zinc; via tele nitrogen"; /evidence="ECO:0000256|HAMAP-Rule:MF_01281"; METAL 214; /note="Zinc; via tele nitrogen"; /evidence="ECO:0000256|HAMAP-Rule:MF_01281"; METAL 303; /note="Zinc"; /evidence="ECO:0000256|HAMAP-Rule:MF_01281"	-1.3015	0.0029118
D7DUC7_METV3	2.079	0.462	7.621	5.543	4.85	7.159	51.039	8.083	433	47,501	GO:0005524; GO:0006412; GO:0016740; GO:0016787; GO:0030956; GO:0050567		-1.0861	0.0075232
D7DV86_METV3	2.077	0.89	8.309	5.341	3.264	6.231	48.071	6.528	337	38,059	GO:0003700; GO:0008270; GO:0017025; GO:0070897	METAL 41; /note="Zinc"; /evidence="ECO:0000256|HAMAP-Rule:MF_00383"; METAL 44; /note="Zinc"; /evidence="ECO:0000256|HAMAP-Rule:MF_00383"; METAL 60; /note="Zinc"; /evidence="ECO:0000256|HAMAP-Rule:MF_00383"; METAL 63; /note="Zinc"; /evidence="ECO:0000256|HAMAP-Rule:MF_00383"	-1.9124	0.00074792
[truncated: 410 more rows]

## Sheet: S3d Basic Residue Volcano
Accession #	%cys	% his	%glu	%asp	%tyr	%basic	%met	% sulfur AA	Length	Mass	Gene ontology IDs	Metal binding	FC	log2(FC)	p value
[truncated: 509 more rows]

[truncated: 13 more sheets: S3c His rich proteins Volcano, S3e Ribosome Volcano, S4 ferredoxin proteins, S5 r-SAM proteins, S6 Oxidoreductases, S7 conserved proteins, S8 membrane proteins, S9 up in FeS2 extracellular, S10 up in Fe(II)HS- extra, S11 25 extra shared, S12 summary of extracellular GO, S13 Uncharacterized proteins, S14 all proteins FC and notes]
